# Supplementary material for: Ancient genomes reveal the genetic structure and population interaction in the Central Plains of China during the Eastern Zhou Period
Source: Front Microbiol. 2025 May 27;16:1602625. doi: 10.3389/fmicb.2025.1602625 (PMC12150079; doi:10.3389/fmicb.2025.1602625)
Supplement: Supplementary file 2 [file Data_Sheet_2.xlsx]

## Sheet: S1
Table S1. All sample information, related to Table 1.
Sample ID	Site	Skeletal element	Tomb orientation	Location	Number of reads sequenced	Endogenous DNA	Library length	mtDNA contamination	X chromosome contamination	Autosomal coverage	mtDNA coverage	Biological sex	1240k SNPs
SSH14N	Shangshihe site	petrous	east-west	34°42′N, 110°50′47″E	60133296	0.411957	66.79	0.03 (0.02-0.04)	0.009579	0.4068	33.9894	Male	298608
SSHM018	Shangshihe site	tooth	east-west	34°42′N, 110°50′47″E	11002488	0.253231	60	0.04 (0.03-0.05)	-	0.047	5.6763	Female	34399
SSH19N	Shangshihe site	petrous	east-west	34°42′N, 110°50′47″E	59184184	0.323928	59.61	0.02 (0.01-0.03)	0.006993	0.2314	23.3302	Male	163485
SSH21	Shangshihe site	petrous	east-west	34°42′N, 110°50′47″E	39119349	0.570562	83.14	0.02 (0.01-0.03)	0.008857	0.4876	20.5565	Male	232463
SSH38N	Shangshihe site	petrous	north-south	34°42′N, 110°50′47″E	51631926	0.410071	63.38	0.02 (0.01-0.03)	0.006545	0.3146	18.7591	Male	234535
SSH43N	Shangshihe site	petrous	north-south	34°42′N, 110°50′47″E	84640298	0.454726	62.06	0.03 (0.02-0.04)	-	0.6494	38.7897	Female	388278
SSH48	Shangshihe site	tooth	north-south	34°42′N, 110°50′47″E	15515382	0.0441782	52.74	0.09 (0.08-0.10)	0.0324	0.0095	5.7399	Male	7966
SSH60	Shangshihe site	petrous	east-west	34°42′N, 110°50′47″E	46932358	0.740869	65.6	0.03 (0.02-0.04)	0.0081	0.7469	37.9235	Male	373472
SSH65	Shangshihe site	petrous	north-south	34°42′N, 110°50′47″E	68743009	0.702992	36.42	0.02 (0.01-0.03)	0.006748	0.929	35.1951	Male	367231
SSH74	Shangshihe site	tooth	north-south	34°42′N, 110°50′47″E	57532391	0.153624	51.18	0.02 (0.01-0.03)	0.021127	0.1128	38.7663	Male	87242
SSH82	Shangshihe site	tooth	north-south	34°42′N, 110°50′47″E	69261352	0.0496013	61.35	0.02 (0.01-0.03)	-	0.0549	16.9766	Female	43295
SSH94	Shangshihe site	tooth	north-south	34°42′N, 110°50′47″E	19047120	0.169597	67	0.02 (0.01-0.03)	-	0.0595	16.6897	Female	42848
SSH96	Shangshihe site	tooth	east-west	34°42′N, 110°50′47″E	26289906	0.039909	56.99	0.03 (0.02-0.04)	-	0.0157	7.2067	Female	12415

## Sheet: S2
Table S2. The relationship results of the ancient Shangshihe individuals.
READ Method								PMR Method
PairIndividual1	PairIndividual2	Normalized2AlleleDifference	StandardError	NonNormalizedP0	NonNormalizedStandardError	Relatedness		ID1	ID2	nSNPs	nmismatch	pmismatch	Relatedness
SSH14N	SSH19N	0.981779	0.00766023	0.235699	0.00183902	Unrelated		SSH14N	SSH19N	51615	12343	0.23914	Unrelated
SSH14N	SSH21	1.01307	0.00627987	0.243211	0.00150763	Unrelated		SSH14N	SSH21	77419	19306	0.24937	Unrelated
SSH14N	SSH38N	0.97827	0.00655596	0.234857	0.00157392	Unrelated		SSH14N	SSH38N	70284	16769	0.23859	Unrelated
SSH14N	SSH43N	0.992728	0.00502007	0.238328	0.00120519	Unrelated		SSH14N	SSH43N	120126	29121	0.24242	Unrelated
SSH14N	SSH60	1.00491	0.0050167	0.241252	0.00120438	Unrelated		SSH14N	SSH60	121151	29800	0.24597	Unrelated
SSH14N	SSH65	1.00922	0.00504934	0.242288	0.00121221	Unrelated		SSH14N	SSH65	119277	29581	0.248	Unrelated
SSH14N	SSH74	0.987928	0.0110452	0.237176	0.00265167	Unrelated		SSH14N	SSH74	24952	6022	0.24134	Unrelated
SSH14N	SSH82	1.0146	0.0151877	0.243579	0.00364616	Unrelated		SSH14N	SSH82	13268	3297	0.24849	Unrelated
SSH14N	SSH94	0.995264	0.0148171	0.238937	0.0035572	Unrelated		SSH14N	SSH94	13700	3322	0.24248	Unrelated
SSH14N	SSHM018	0.99745	0.0159594	0.239462	0.00383145	Unrelated		SSH14N	SSHM018	11870	2906	0.24482	Unrelated
SSH19N	SSH21	1.02352	0.00814947	0.24572	0.00195647	Unrelated		SSH19N	SSH21	46341	11639	0.25116	Unrelated
SSH19N	SSH38N	0.985308	0.00866275	0.236547	0.0020797	Unrelated		SSH19N	SSH38N	40472	9681	0.2392	Unrelated
SSH19N	SSH43N	1.00597	0.0065827	0.241506	0.00158033	Unrelated		SSH19N	SSH43N	70492	17212	0.24417	Unrelated
SSH19N	SSH60	1.00667	0.00648984	0.241675	0.00155804	Unrelated		SSH19N	SSH60	72537	17814	0.24559	Unrelated
SSH19N	SSH65	1.00329	0.00649541	0.240864	0.00155938	Unrelated		SSH19N	SSH65	71857	17719	0.24659	Unrelated
SSH19N	SSH74	0.978061	0.0145497	0.234807	0.003493	Unrelated		SSH19N	SSH74	14285	3401	0.23808	Unrelated
SSH19N	SSH82	0.995566	0.0197701	0.239009	0.00474627	Unrelated		SSH19N	SSH82	7724	1875	0.24275	Unrelated
SSH19N	SSH94	0.97947	0.0189574	0.235145	0.00455117	Unrelated		SSH19N	SSH94	8289	1967	0.2373	Unrelated
SSH19N	SSHM018	1.01225	0.0205107	0.243015	0.00492408	Unrelated		SSH19N	SSHM018	7272	1776	0.24422	Unrelated
SSH21	SSH38N	1.02898	0.00724018	0.247032	0.00173818	Unrelated		SSH21	SSH38N	58902	14899	0.25295	Unrelated
SSH21	SSH43N	1.01601	0.00529395	0.243917	0.00127094	Unrelated		SSH21	SSH43N	108030	26867	0.2487	Unrelated
SSH21	SSH60	1.01432	0.0046768	0.243511	0.00112278	Unrelated		SSH21	SSH60	138506	34638	0.25008	Unrelated
SSH21	SSH65	1.00695	0.00447766	0.241742	0.00107497	Unrelated		SSH21	SSH65	149429	37384	0.25018	Unrelated
SSH21	SSH74	1.00355	0.0127907	0.240926	0.00307071	Unrelated		SSH21	SSH74	18593	4575	0.24606	Unrelated
SSH21	SSH82	1.01466	0.0154114	0.243593	0.00369988	Unrelated		SSH21	SSH82	12648	3149	0.24897	Unrelated
SSH21	SSH94	1.03631	0.0137506	0.24879	0.00330115	Unrelated		SSH21	SSH94	16177	4105	0.25376	Unrelated
SSH21	SSHM018	1.02923	0.015321	0.247091	0.00367818	Unrelated		SSH21	SSHM018	12994	3272	0.25181	Unrelated
SSH38N	SSH43N	0.990418	0.00569125	0.237773	0.00136632	Unrelated		SSH38N	SSH43N	93459	22498	0.24073	Unrelated
SSH38N	SSH60	1.00607	0.00572481	0.241532	0.00137438	Unrelated		SSH38N	SSH60	93205	22955	0.24629	Unrelated
SSH38N	SSH65	1.00303	0.00576616	0.240802	0.0013843	Unrelated		SSH38N	SSH65	91200	22482	0.24651	Unrelated
SSH38N	SSH74	0.983072	0.0123387	0.23601	0.00296219	Unrelated		SSH38N	SSH74	19964	4783	0.23958	Unrelated
SSH38N	SSH82	1.01411	0.0173095	0.243461	0.00415556	Unrelated		SSH38N	SSH82	10241	2518	0.24587	Unrelated
SSH38N	SSH94	0.987742	0.0168073	0.237131	0.00403499	Unrelated		SSH38N	SSH94	10566	2536	0.24002	Unrelated
SSH38N	SSHM018	0.981479	0.0181072	0.235627	0.00434707	Unrelated		SSH38N	SSHM018	9132	2181	0.23883	Unrelated
SSH43N	SSH60	1.01076	0.0042564	0.242658	0.00102185	Unrelated		SSH43N	SSH60	167421	41246	0.24636	Unrelated
SSH43N	SSH65	1.00769	0.00424747	0.241921	0.00101971	Unrelated		SSH43N	SSH65	166657	41225	0.24736	Unrelated
SSH43N	SSH74	0.989996	0.00963473	0.237672	0.00231305	Unrelated		SSH43N	SSH74	32648	7875	0.24121	Unrelated
SSH43N	SSH82	0.998695	0.012725	0.23976	0.00305493	Unrelated		SSH43N	SSH82	18096	4426	0.24458	Unrelated
SSH43N	SSH94	0.973279	0.0121931	0.233659	0.00292725	Unrelated		SSH43N	SSH94	19190	4629	0.24122	Unrelated
SSH43N	SSHM018	0.974947	0.0131617	0.234059	0.00315977	Unrelated		SSH43N	SSHM018	16670	4000	0.23995	Unrelated
SSH60	SSH65	0.99963	0.00380833	0.239985	0.000914281	Unrelated		SSH60	SSH65	206326	51001	0.24719	Unrelated
SSH60	SSH74	1.01666	0.0100383	0.244074	0.00240994	Unrelated		SSH60	SSH74	30582	7596	0.24838	Unrelated
SSH60	SSH82	0.998186	0.012603	0.239638	0.00302565	Unrelated		SSH60	SSH82	18773	4591	0.24455	Unrelated
SSH60	SSH94	1.00988	0.0114933	0.242446	0.00275924	Unrelated		SSH60	SSH94	22823	5626	0.24651	Unrelated
SSH60	SSHM018	0.996272	0.0123642	0.239179	0.00296832	Unrelated		SSH60	SSHM018	19620	4762	0.24271	Unrelated
SSH65	SSH74	0.994574	0.0100985	0.238771	0.00242438	Unrelated		SSH65	SSH74	29609	7248	0.24479	Unrelated
SSH65	SSH82	1.00829	0.0124783	0.242064	0.0029957	Unrelated		SSH65	SSH82	19167	4741	0.24735	Unrelated
SSH65	SSH94	1.00489	0.011171	0.241248	0.00268187	Unrelated		SSH65	SSH94	23899	5894	0.24662	Unrelated
SSH65	SSHM018	0.979261	0.0121123	0.235095	0.00290785	Unrelated		SSH65	SSHM018	20117	4829	0.24005	Unrelated
SSH74	SSH82	0.966032	0.0287239	0.231919	0.00689585	Unrelated		SSH74	SSH82	3590	854	0.23788	Unrelated
SSH74	SSH94	1.01714	0.0292532	0.244189	0.00702292	Unrelated		SSH74	SSH94	3576	890	0.24888	Unrelated
SSH74	SSHM018	1.02527	0.0318585	0.246139	0.00764838	Unrelated		SSH74	SSHM018	3055	761	0.2491	Unrelated
SSH82	SSH94	1.01789	0.0369075	0.244369	0.00886052	Unrelated		SSH82	SSH94	2142	529	0.24697	Unrelated
SSH82	SSHM018	1.03289	0.039327	0.247969	0.00944139	Unrelated		SSH82	SSHM018	1943	493	0.25373	Unrelated
SSH94	SSHM018	0.947654	0.0347718	0.227507	0.0083478	Unrelated		SSH94	SSHM018	2304	540	0.23438	Unrelated

## Sheet: S3
Table S3. ROH results of the Shangshihe individuals . To ensure the robustness of the results, we restricted ROH analysis exclusively to samples containing over 100,000 SNPs overlapping with the "1240k" panel.
iid	site	max_roh	sum_roh>4	n_roh>4	sum_roh>8	n_roh>8	sum_roh>12	n_roh>12	sum_roh>20	n_roh>20
SSH14N	Shangshihe	57.6218	11	0	0	0	0	0	0	0
SSH19N	Shangshihe	2.18	0	0	0	0	0	0	0	0
SSH38N	Shangshihe	12.6075	67.5771	7	47.3449	4	24.768	2	0	0
SSH65	Shangshihe	22.1108	47.2535	3	40.5214	2	40.5214	2	22.1108	1
SSH43N	Shangshihe	21.6594	21.6594	1	21.6594	1	21.6594	1	21.6594	1
SSH21	Shangshihe	0	0	0	0	0	0	0	0	0
SSH60	Shangshihe	0	0	0	0	0	0	0	0	0

## Sheet: S4
Table S4. Outgroup f3 results of the Shangshihe populations with all populations in the 1240K dataset. Populations with fewer than 10,000 SNPs were excluded. The top 30 populations exhibiting the highest genetic drift with the Shangshihe populations were highlighted in light yellow.
f3(Guanzhuang, Reference; Mbuti)
Ref1	Ref2	Target	f3	SE	Z	nSNPs
Shangshihe	Guanzhuang	Mbuti.SDG	0.317245	0.002757	115.067	467805
Shangshihe	Ercun_MLDWK	Mbuti.SDG	0.315734	0.004903	64.396	38483
Shangshihe	Xixiahou_LDWK	Mbuti.SDG	0.313584	0.002856	109.812	313874
Shangshihe	Liulin_MDWK	Mbuti.SDG	0.313447	0.002557	122.563	628960
Shangshihe	Wucun_LDWK	Mbuti.SDG	0.312813	0.002623	119.274	602442
Shangshihe	Shandong_HE	Mbuti.SDG	0.312751	0.002494	125.427	682663
Shangshihe	Shandong_3k	Mbuti.SDG	0.312667	0.002517	124.218	661803
Shangshihe	Lusixi_Zhou	Mbuti.SDG	0.312574	0.002488	125.617	681521
Shangshihe	Yangshaocun_Longshan	Mbuti.SDG	0.312414	0.00256	122.018	660900
Shangshihe	Wangchenggang_Erlitou	Mbuti.SDG	0.312006	0.00254	122.854	619972
Shangshihe	Shandong_2k	Mbuti.SDG	0.311925	0.002521	123.731	641401
Shangshihe	Shandong_1k	Mbuti.SDG	0.31187	0.002646	117.872	555849
Shangshihe	Dinggong_Longshan	Mbuti.SDG	0.311813	0.002528	123.349	654197
Shangshihe	YXGroup	Mbuti.SDG	0.311729	0.002554	122.05	632961
Shangshihe	Wadian_Longshan	Mbuti.SDG	0.311545	0.002588	120.373	634194
Shangshihe	Yangshaocun_Yangshao	Mbuti.SDG	0.311473	0.004216	73.874	64324
Shangshihe	Yuzhuang_Longshan	Mbuti.SDG	0.311317	0.002606	119.452	571437
Shangshihe	China_YR_LN	Mbuti.SDG	0.311171	0.00252	123.469	664418
Shangshihe	China_YR_LBIA	Mbuti.SDG	0.310944	0.002516	123.576	651147
Shangshihe	Sanlihe_LDWK	Mbuti.SDG	0.310936	0.002778	111.946	476094
Shangshihe	China_YR_MN	Mbuti.SDG	0.310855	0.002549	121.944	647333
Shangshihe	China_Upper_YR_LN	Mbuti.SDG	0.310797	0.002521	123.303	648182
Shangshihe	TLGroup	Mbuti.SDG	0.310703	0.002581	120.388	632486
Shangshihe	China_Shimao_LN	Mbuti.SDG	0.310701	0.002625	118.361	638397
Shangshihe	Wutai_LS	Mbuti.SDG	0.310386	0.002564	121.078	631515
Shangshihe	Dawenkou_LDWK	Mbuti.SDG	0.31027	0.002687	115.455	532597
Shangshihe	Fujia_LDWK	Mbuti.SDG	0.310041	0.00252	123.029	646424
Shangshihe	China_Upper_YR_IA	Mbuti.SDG	0.309791	0.002606	118.877	615931
Shangshihe	Wutai_LDWK	Mbuti.SDG	0.309195	0.003505	88.209	101688
Shangshihe	Chengziya_Yueshi	Mbuti.SDG	0.3089	0.003726	82.899	90029
Shangshihe	China_WLR_LN	Mbuti.SDG	0.308775	0.002629	117.465	504577
Shangshihe	China_YR_LN_1d.or.2d.rel.PLTM311	Mbuti.SDG	0.308436	0.003775	81.715	75306
Shangshihe	China_WLR_MN	Mbuti.SDG	0.3084	0.002801	110.088	641425
Shangshihe	Russia_MN_Boisman_contam	Mbuti.SDG	0.308265	0.003223	95.649	198828
Shangshihe	Russia_Blagovechensk_IA.SG	Mbuti.SDG	0.308233	0.003083	99.994	258804
Shangshihe	Yi.DG	Mbuti.SDG	0.308096	0.002595	118.708	642757
Shangshihe	Ami.DG	Mbuti.SDG	0.308043	0.002589	118.966	640934
Shangshihe	Naxi.DG	Mbuti.SDG	0.307998	0.002584	119.202	649413
Shangshihe	Yi.SDG	Mbuti.SDG	0.307961	0.002513	122.557	687375
Shangshihe	Shandong_Jiaojia_MN	Mbuti.SDG	0.307795	0.002538	121.254	436355
Shangshihe	Mongolia_Xiongnu_o1.SG	Mbuti.SDG	0.307639	0.002576	119.429	653523
Shangshihe	Russia_DevilsCave_N.SG_mother.or.daughter.NEO240.SG	Mbuti.SDG	0.307628	0.00291	105.711	480685
Shangshihe	Japanese.DG	Mbuti.SDG	0.307319	0.002561	120.017	648735
Shangshihe	Naxi.SDG	Mbuti.SDG	0.307142	0.0025	122.848	683828
Shangshihe	Russia_EarlyMedieval_Heshui_Mohe_1	Mbuti.SDG	0.30673	0.003489	87.921	133553
Shangshihe	China_Upper_YR_LN_father.or.son.LJM3	Mbuti.SDG	0.306432	0.002796	109.61	331754
Shangshihe	CDX.SG	Mbuti.SDG	0.306242	0.002472	123.905	702482
Shangshihe	lower_YR_Chengziya_2.5kya	Mbuti.SDG	0.306157	0.002796	109.51	404178
Shangshihe	GSGroup	Mbuti.SDG	0.306082	0.00296	103.4	219520
Shangshihe	KHV.SG	Mbuti.SDG	0.306039	0.002471	123.875	705190
Shangshihe	Xibo.SDG	Mbuti.SDG	0.306002	0.002509	121.984	684582
Shangshihe	Atayal.DG	Mbuti.SDG	0.305926	0.002759	110.897	630168
Shangshihe	Hezhen.SDG	Mbuti.SDG	0.305908	0.002555	119.708	684788
Shangshihe	China_WLR_BA_o	Mbuti.SDG	0.305878	0.002833	107.968	425033
Shangshihe	Russia_DevilsCave_N.SG	Mbuti.SDG	0.305743	0.002636	116.005	653254
Shangshihe	Kinh.DG	Mbuti.SDG	0.305728	0.002577	118.626	642459
Shangshihe	China_HMMH_MN	Mbuti.SDG	0.305687	0.002824	108.238	392675
Shangshihe	XCGroup	Mbuti.SDG	0.305664	0.003005	101.721	252061
Shangshihe	LJZGroup	Mbuti.SDG	0.305605	0.002541	120.279	505005
Shangshihe	Mongolia_LBA_CenterWest_4_o	Mbuti.SDG	0.305557	0.00291	104.996	404171
Shangshihe	Mongolia_Tuv_Xiongnu	Mbuti.SDG	0.305472	0.002813	108.599	542161
Shangshihe	Russia_IA_Yankovsky	Mbuti.SDG	0.305397	0.002877	106.141	328275
Shangshihe	Mongola.SDG	Mbuti.SDG	0.305301	0.002513	121.475	682343
Shangshihe	Shandong_EN	Mbuti.SDG	0.305255	0.00259	117.839	573625
Shangshihe	CHS_o.SG	Mbuti.SDG	0.305139	0.002624	116.297	587099
Shangshihe	Hezhen.DG	Mbuti.SDG	0.305102	0.002631	115.973	642384
Shangshihe	China_WLR_BA	Mbuti.SDG	0.305065	0.00276	110.528	324683
Shangshihe	Dai.DG	Mbuti.SDG	0.305059	0.00252	121.058	675356
Shangshihe	Dai.SDG	Mbuti.SDG	0.305055	0.0025	122.003	684723
Shangshihe	Taiwan_Hanben_IA	Mbuti.SDG	0.305051	0.002462	123.885	672498
Shangshihe	Xibo.DG	Mbuti.SDG	0.304989	0.002576	118.388	642992
Shangshihe	China_AR_Xianbei_IA_father.or.son.MGS-M7R	Mbuti.SDG	0.304986	0.004624	65.964	45132
Shangshihe	Daur.SDG	Mbuti.SDG	0.304857	0.002488	122.515	688185
Shangshihe	Russia_MN_Boisman_1d.rel.I1206	Mbuti.SDG	0.304719	0.003695	82.475	101846
Shangshihe	Mongola.DG	Mbuti.SDG	0.30471	0.00258	118.096	643270
Shangshihe	Oroqen.SDG	Mbuti.SDG	0.304551	0.002484	122.587	687244
Shangshihe	Taiwan_Hanben_IA_1d.rel.I8072	Mbuti.SDG	0.304459	0.007077	43.019	17104
Shangshihe	China_Lahu.SDG	Mbuti.SDG	0.304312	0.002489	122.24	680944
Shangshihe	YJCGroup	Mbuti.SDG	0.30431	0.002633	115.588	409166
Shangshihe	Daur.DG	Mbuti.SDG	0.304194	0.0027	112.646	630876
Shangshihe	Russia_KadalinkaRiver_N.SG	Mbuti.SDG	0.304044	0.00288	105.588	598880
Shangshihe	China_AR_Xianbei_IA	Mbuti.SDG	0.304004	0.003339	91.059	153622
Shangshihe	Russia_KuengaRiver_N_2.SG	Mbuti.SDG	0.303995	0.002803	108.461	572503
Shangshihe	Russia_CentralYakutia_IA.SG	Mbuti.SDG	0.303789	0.005022	60.489	41875
Shangshihe	Nepal_Chokhopani_2800BP.SG	Mbuti.SDG	0.303681	0.002754	110.281	642714
Shangshihe	Russia_ArgunRiver_M.SG	Mbuti.SDG	0.303625	0.002849	106.561	631000
Shangshihe	Nyingchi2k	Mbuti.SDG	0.303596	0.002705	112.243	508870
Shangshihe	GaoHuaHua	Mbuti.SDG	0.303593	0.002667	113.825	529113
Shangshihe	Mongolia_Arkhangai_Xiongnu_o	Mbuti.SDG	0.303526	0.002759	110.032	509742
Shangshihe	Mongolia_Khovd_MLBAXiongnuLatEMedieval	Mbuti.SDG	0.303329	0.002899	104.639	277278
Shangshihe	Mongolia_Sukhbaatar_MLBA	Mbuti.SDG	0.303289	0.002952	102.75	314955
Shangshihe	Tu.SDG	Mbuti.SDG	0.303286	0.002471	122.714	692252
Shangshihe	Oroqen.DG	Mbuti.SDG	0.30325	0.002552	118.849	642341
Shangshihe	Russia_MN_Boisman	Mbuti.SDG	0.303191	0.002542	119.253	548513
Shangshihe	Taiwan_Gongguan	Mbuti.SDG	0.303173	0.002806	108.037	331539
Shangshihe	Russia_LenaRiver_EN.SG	Mbuti.SDG	0.303105	0.002785	108.849	537151
Shangshihe	BQGroup	Mbuti.SDG	0.303092	0.002483	122.072	478408
Shangshihe	Russia_AginBuryat_N.SG	Mbuti.SDG	0.303062	0.00303	100.031	216713
Shangshihe	China_AR_EN	Mbuti.SDG	0.303053	0.003219	94.154	191279
Shangshihe	China_Lahu.DG	Mbuti.SDG	0.302974	0.00264	114.759	641679
Shangshihe	Taiwan_Hanben_IA_lc	Mbuti.SDG	0.30297	0.004941	61.314	37583
Shangshihe	Nepal_Mebrak_2125BP.SG	Mbuti.SDG	0.302883	0.002881	105.141	410893
Shangshihe	Mongolia_LBA_Ulaanzukh_2_dup.I14037	Mbuti.SDG	0.302854	0.002738	110.606	438678
Shangshihe	Mongolia_East_N	Mbuti.SDG	0.302602	0.002657	113.873	524013
Shangshihe	Zongri4.5k	Mbuti.SDG	0.302532	0.00254	119.091	554629
Shangshihe	FJGroup	Mbuti.SDG	0.302452	0.004442	68.085	55629
Shangshihe	Ulchi.DG	Mbuti.SDG	0.302443	0.00261	115.878	642378
Shangshihe	Tonga_2500BP	Mbuti.SDG	0.302305	0.003613	83.673	121049
Shangshihe	Mongolia_Tuv_EIA	Mbuti.SDG	0.302119	0.002993	100.944	299905
Shangshihe	CZYGroup	Mbuti.SDG	0.302085	0.002537	119.078	411981
Shangshihe	Sherpa.DG	Mbuti.SDG	0.302017	0.002565	117.75	641749
Shangshihe	Russia_DevilsCave_N_sister.NEO236.mother.NEO238_dup1.NEO237.SG	Mbuti.SDG	0.302003	0.004876	61.934	42153
Shangshihe	Mongolia_Khentii_Xiongnu	Mbuti.SDG	0.301773	0.002798	107.855	477019
Shangshihe	Mongolia_Khentii_EIA_SlabGrave	Mbuti.SDG	0.301723	0.004204	71.775	67963
Shangshihe	Mongolia_Dornod_Xiongnu	Mbuti.SDG	0.30172	0.002795	107.934	501100
Shangshihe	Dusun.DG	Mbuti.SDG	0.301716	0.002595	116.253	641339
Shangshihe	Russia_MN_Boisman_published	Mbuti.SDG	0.301535	0.003142	95.977	207062
Shangshihe	Tu.DG	Mbuti.SDG	0.301528	0.002545	118.474	643941
Shangshihe	Mongolia_Dornod_PreBronze	Mbuti.SDG	0.301527	0.003636	82.939	96486
Shangshihe	Vietnam_historical.SG	Mbuti.SDG	0.301335	0.003477	86.677	142211
Shangshihe	Nepal_Samdzong_1500BP.SG	Mbuti.SDG	0.300982	0.002522	119.335	656133
Shangshihe	Mongolia_Arkhangai_MLBAtoEIAorMedieval_o	Mbuti.SDG	0.300971	0.003692	81.524	103823
Shangshihe	Russia_Chita_BA.SG	Mbuti.SDG	0.300881	0.003712	81.055	93074
Shangshihe	Mongolia_EIA_8	Mbuti.SDG	0.300874	0.002779	108.284	393783
Shangshihe	Vietnam_BA	Mbuti.SDG	0.300819	0.003171	94.879	158045
Shangshihe	Mongolia_LBA_Ulaanzukh_2	Mbuti.SDG	0.300753	0.002559	117.534	475287
Shangshihe	Mongolia_Bulgan_LatEMedieval	Mbuti.SDG	0.300701	0.002887	104.168	425054
Shangshihe	China_AmurRiver_EarlyN	Mbuti.SDG	0.300701	0.00274	109.746	378637
Shangshihe	Dungan.SG	Mbuti.SDG	0.300661	0.002716	110.718	650948
Shangshihe	HLGroup	Mbuti.SDG	0.300585	0.003383	88.855	141486
Shangshihe	Mongolia_Sukhbaatar_MLBAXiongnuLatEMedieval	Mbuti.SDG	0.300498	0.002484	120.959	645907
Shangshihe	Kazakhstan_GoldenHordeAsian.SG	Mbuti.SDG	0.300392	0.002855	105.215	606745
Shangshihe	Russia_UstBelaya_Angara_o.SG	Mbuti.SDG	0.300231	0.002957	101.539	294312
Shangshihe	BaBanQinCen	Mbuti.SDG	0.30012	0.002657	112.963	368290
Shangshihe	Mongolia_Dundgobi_LatEMedieval	Mbuti.SDG	0.299979	0.002857	105.008	429829
Shangshihe	Mongolia_Sukhbaatar_LatEMedieval	Mbuti.SDG	0.299924	0.002483	120.791	661509
Shangshihe	Shigatse2.1k	Mbuti.SDG	0.299844	0.002581	116.156	521340
Shangshihe	Mongolia_Uvurkhangai_Xiongnu	Mbuti.SDG	0.299807	0.002619	114.471	549995
Shangshihe	Mongolia_Khentii_Xiongnu_daughter.JAG001	Mbuti.SDG	0.299799	0.002904	103.247	321593
Shangshihe	KHV_o.SG	Mbuti.SDG	0.299774	0.002528	118.559	661877
Shangshihe	Malaysia_historical.WGC	Mbuti.SDG	0.299738	0.003658	81.937	102660
Shangshihe	Shigatse0.9k	Mbuti.SDG	0.299727	0.002517	119.085	579753
Shangshihe	Yiyang	Mbuti.SDG	0.299635	0.003404	88.025	126375
Shangshihe	Malaysia_historical.SG	Mbuti.SDG	0.299627	0.002974	100.763	271490
Shangshihe	Russia_Shamanka_Eneolithic.SG	Mbuti.SDG	0.299623	0.00248	120.812	673185
Shangshihe	Mongolia_EIA_SlabGrave_1	Mbuti.SDG	0.299497	0.002493	120.127	636382
Shangshihe	Taiwan_Liangdao_LatePaleolithic.SG	Mbuti.SDG	0.299223	0.003739	80.026	85589
Shangshihe	PLDW	Mbuti.SDG	0.299145	0.002477	120.77	607172
Shangshihe	Thailand_IA_1d.rel.Th530.WGC	Mbuti.SDG	0.299078	0.005413	55.248	30894
Shangshihe	Russia_KuengaRiver_N_1.SG	Mbuti.SDG	0.299003	0.004732	63.193	42784
Shangshihe	Tibetan.DG	Mbuti.SDG	0.298991	0.002602	114.904	642866
Shangshihe	Vietnam_BA_all	Mbuti.SDG	0.298968	0.002947	101.445	238965
Shangshihe	Russia_Lokomotiv_Eneolithic.SG	Mbuti.SDG	0.298934	0.002674	111.803	573878
Shangshihe	China_AmurRiver_Mesolithic	Mbuti.SDG	0.298908	0.002721	109.867	347255
Shangshihe	Mongolia_Tuv_LatEMedieval	Mbuti.SDG	0.29871	0.002546	117.309	533695
Shangshihe	LaCen	Mbuti.SDG	0.298449	0.002703	110.42	414288
Shangshihe	Mongolia_North_N_mother.I23394	Mbuti.SDG	0.298295	0.002816	105.913	378239
Shangshihe	China_AmurRiver_N	Mbuti.SDG	0.29827	0.002589	115.228	441215
Shangshihe	Mongolia_North_N	Mbuti.SDG	0.298184	0.002534	117.685	584148
Shangshihe	QLSZ	Mbuti.SDG	0.298127	0.002504	119.05	619866
Shangshihe	Vanuatu_2900BP_all	Mbuti.SDG	0.298073	0.003699	80.572	106320
Shangshihe	Russia_Buryatia_PreBronze	Mbuti.SDG	0.29794	0.002706	110.113	442483
Shangshihe	RIA.SG	Mbuti.SDG	0.297891	0.002443	121.947	675864
Shangshihe	Shenxian	Mbuti.SDG	0.297776	0.002841	104.821	313854
Shangshihe	Mongolia_Ulaanbaatar_EIALatEMedieval	Mbuti.SDG	0.297615	0.002981	99.823	260858
Shangshihe	Even.DG	Mbuti.SDG	0.297436	0.0026	114.391	642864
Shangshihe	Chamdo2.7k	Mbuti.SDG	0.297415	0.0033	90.116	129459
Shangshihe	Mongolia_EIA_Xiongnu_7	Mbuti.SDG	0.297378	0.002863	103.877	392324
Shangshihe	Vanuatu_3000BP	Mbuti.SDG	0.297317	0.00437	68.029	60919
Shangshihe	Russia_Buryatia_Xiongnu_mother.IMA005	Mbuti.SDG	0.297265	0.002791	106.503	380108
Shangshihe	Mongolia_Arkhangai_PreBronze	Mbuti.SDG	0.297104	0.00278	106.88	406259
Shangshihe	Taiwan_Hanben_IA_1d.rel.I3735	Mbuti.SDG	0.297064	0.004041	73.518	67913
Shangshihe	GBSL	Mbuti.SDG	0.296939	0.002514	118.094	586385
Shangshihe	Kazakhstan_Nomad_Hun_Sarmatian.SG	Mbuti.SDG	0.296935	0.002799	106.091	548330
Shangshihe	Thai.DG	Mbuti.SDG	0.296911	0.002557	116.099	643932
Shangshihe	Russia_KolymaRiver_LN.SG	Mbuti.SDG	0.296887	0.002621	113.285	653149
Shangshihe	Tonga_2700BP	Mbuti.SDG	0.296855	0.003734	79.495	91859
Shangshihe	Russia_Siberia_Irkutsk_EBA	Mbuti.SDG	0.296828	0.0026	114.181	521733
Shangshihe	Thailand_IA.WGC	Mbuti.SDG	0.29678	0.004293	69.134	61440
Shangshihe	Nepal_Mebrak_2125BP_o.SG	Mbuti.SDG	0.296713	0.00555	53.465	27368
Shangshihe	Russia_Krasnoyarsk_BA.SG	Mbuti.SDG	0.296705	0.002833	104.744	642867
Shangshihe	Russia_Buryatia_Xiongnu	Mbuti.SDG	0.296496	0.00252	117.673	597981
Shangshihe	Thailand_IA.SG	Mbuti.SDG	0.296485	0.002769	107.083	337821
Shangshihe	Yumin	Mbuti.SDG	0.296384	0.002864	103.497	424602
Shangshihe	Kazakhstan_Korgantas_IA	Mbuti.SDG	0.296378	0.002865	103.449	477339
Shangshihe	SDLG	Mbuti.SDG	0.296168	0.002443	121.23	635497
Shangshihe	Kazakhstan_Nomad_HP.SG	Mbuti.SDG	0.296162	0.002639	112.244	626204
Shangshihe	Mongolia_Bulgan_Xiongnu	Mbuti.SDG	0.296145	0.002604	113.745	531643
Shangshihe	Mongolia_Dornod_LatEMedieval	Mbuti.SDG	0.296141	0.002495	118.71	625063
Shangshihe	Vietnam_BA_DongSonCulture.SG	Mbuti.SDG	0.296041	0.002884	102.656	216045
Shangshihe	Russia_UstBelaya_Angara.SG	Mbuti.SDG	0.29599	0.002748	107.727	523956
Shangshihe	Shigatse2.6k	Mbuti.SDG	0.295932	0.002685	110.229	369828
Shangshihe	Mongolia_Bulgan_EarlyMedievalLatEMedieval	Mbuti.SDG	0.295899	0.002474	119.607	625041
Shangshihe	Vanuatu_2900BP	Mbuti.SDG	0.29585	0.004081	72.49	69771
Shangshihe	Koryak.SG	Mbuti.SDG	0.295788	0.002566	115.266	650609
Shangshihe	Burmese.DG	Mbuti.SDG	0.29578	0.00244	121.201	644405
Shangshihe	Mongolia_Selenge_XiongnuMedieval_o1	Mbuti.SDG	0.295769	0.003222	91.788	154119
Shangshihe	Mongolia_Uvurkhangai_EIALatEMedieval	Mbuti.SDG	0.295707	0.002653	111.474	526184
Shangshihe	Mongolia_Chalcolithic_Afanasievo_2	Mbuti.SDG	0.295683	0.002845	103.923	361059
Shangshihe	Russia_CentralYakutia_LN.SG	Mbuti.SDG	0.295586	0.002738	107.947	625606
Shangshihe	Yakut.DG	Mbuti.SDG	0.295551	0.002569	115.033	643598
Shangshihe	Xitoucun	Mbuti.SDG	0.295405	0.002707	109.121	267556
Shangshihe	Kazakhstan_Berel_IA_o3	Mbuti.SDG	0.29535	0.002577	114.625	618136
Shangshihe	Mongolia_Khentii_LatEMedieval	Mbuti.SDG	0.295349	0.002661	110.975	527338
Shangshihe	Buryat.SG	Mbuti.SDG	0.295304	0.002463	119.895	663216
Shangshihe	Russia_AngaraRiver_EN.SG	Mbuti.SDG	0.295293	0.00276	106.98	607194
Shangshihe	China_AmurRiver_LPaleolithic	Mbuti.SDG	0.295229	0.002616	112.868	452049
Shangshihe	Laos_LN_BA.SG	Mbuti.SDG	0.295015	0.002787	105.837	474900
Shangshihe	Hawaiian.DG	Mbuti.SDG	0.294936	0.002793	105.611	630533
Shangshihe	Guam_LateUnai_Ritidian	Mbuti.SDG	0.2948	0.004169	70.704	60626
Shangshihe	Vanuatu_2900BP_contam_all	Mbuti.SDG	0.294782	0.003297	89.417	132574
Shangshihe	Russia_UstBelaya_EBA.SG	Mbuti.SDG	0.294628	0.002999	98.258	270869
Shangshihe	Russia_KolymaRiver_LN_1d.rel.yak024.SG	Mbuti.SDG	0.29459	0.003055	96.415	234794
Shangshihe	Yakut.SDG	Mbuti.SDG	0.294522	0.002478	118.855	702048
Shangshihe	Russia_LenaRiver_MiddleN.SG	Mbuti.SDG	0.294474	0.002769	106.332	280638
Shangshihe	Canada_MDorset_published	Mbuti.SDG	0.29441	0.004668	63.069	54921
Shangshihe	Mongolia_EIA_3	Mbuti.SDG	0.294372	0.002863	102.827	369525
Shangshihe	Laos_BA.WGC	Mbuti.SDG	0.294149	0.003268	90.005	197073
Shangshihe	Mongolia_Umungobi_LatEMedieval	Mbuti.SDG	0.294126	0.002488	118.206	594737
Shangshihe	Mongolia_IA_Xianbei	Mbuti.SDG	0.294104	0.00293	100.375	404527
Shangshihe	Russia_UstBelaya_Angara_o_published	Mbuti.SDG	0.294	0.0034	86.459	127533
Shangshihe	Yushu2.8k	Mbuti.SDG	0.29359	0.00275	106.779	301063
Shangshihe	Vietnam_LN.SG	Mbuti.SDG	0.293519	0.002892	101.488	207103
Shangshihe	Russia_AngaraRiver_BA.SG	Mbuti.SDG	0.293459	0.002563	114.496	658919
Shangshihe	Cambodian.SDG	Mbuti.SDG	0.293434	0.002465	119.021	685681
Shangshihe	Kazakhstan_Kayalyk_Medieval	Mbuti.SDG	0.293373	0.003028	96.891	259455
Shangshihe	Russia_Shamanka_EBA.SG	Mbuti.SDG	0.2933	0.002609	112.421	595966
Shangshihe	Russia_LakeBaikal_BA.SG	Mbuti.SDG	0.293273	0.005262	55.736	37301
Shangshihe	China_AR_IA	Mbuti.SDG	0.29304	0.005717	51.254	29637
Shangshihe	Russia_UstBelaya_Angara_dup.I7782.SG	Mbuti.SDG	0.292998	0.002826	103.668	552389
Shangshihe	Mongolia_Khuvsgul_LatEMedieval	Mbuti.SDG	0.292737	0.002788	105.001	452017
Shangshihe	Russia_Yana_Medieval.SG	Mbuti.SDG	0.292671	0.002793	104.782	506578
Shangshihe	Kalmyk.SG	Mbuti.SDG	0.292558	0.002559	114.326	652146
Shangshihe	Mongolia_Bulgan_EarlyMedieval	Mbuti.SDG	0.292509	0.00271	107.953	458365
Shangshihe	Suogang	Mbuti.SDG	0.292445	0.005396	54.2	28357
Shangshihe	Russia_UstBelaya_Angara_published	Mbuti.SDG	0.292376	0.002711	107.853	416331
Shangshihe	Russia_UstBelaya_Angara	Mbuti.SDG	0.292246	0.00253	115.517	616364
Shangshihe	Russia_Magadan_BA_dup.I11278.SG	Mbuti.SDG	0.292211	0.002885	101.288	350742
Shangshihe	Tanshishan	Mbuti.SDG	0.292087	0.002965	98.499	183284
Shangshihe	Russia_Kurma_EBA.SG	Mbuti.SDG	0.292081	0.002789	104.743	386795
Shangshihe	Russia_Ekven_OldBeringSea_dup.I7349.SG	Mbuti.SDG	0.292067	0.002828	103.265	428855
Shangshihe	Russia_Shamanka_EBA.SG_brother.DA336.SG	Mbuti.SDG	0.291887	0.003244	89.964	189168
Shangshihe	Mongolia_Sukhbaatar_MLBAXiongnuLatEMedieval_sister.ULN001	Mbuti.SDG	0.291786	0.005206	56.046	33155
Shangshihe	Laos_Unknown.SG	Mbuti.SDG	0.291781	0.004667	62.516	49580
Shangshihe	Itelmen.DG	Mbuti.SDG	0.291715	0.002719	107.278	631594
Shangshihe	Russia_LenaRiver_BA.SG	Mbuti.SDG	0.291688	0.002635	110.678	652478
Shangshihe	Cambodian.DG	Mbuti.SDG	0.291662	0.002562	113.844	644011
Shangshihe	Vietnam_N_published	Mbuti.SDG	0.291654	0.004604	63.348	45573
Shangshihe	Mongolia_Selenge_LatEMedieval	Mbuti.SDG	0.291645	0.002563	113.805	598674
Shangshihe	India_RoopkundC	Mbuti.SDG	0.29156	0.003124	93.337	202505
Shangshihe	Malaysia_LN.SG	Mbuti.SDG	0.291452	0.002741	106.341	510513
Shangshihe	Russia_Siberia_Lena_EN	Mbuti.SDG	0.29132	0.002671	109.069	492819
Shangshihe	Russia_LakeBaikal_N.SG	Mbuti.SDG	0.291158	0.002612	111.458	650225
Shangshihe	Vietnam_N	Mbuti.SDG	0.291111	0.00339	85.873	113627
Shangshihe	Tonga_2500BP_contam	Mbuti.SDG	0.291082	0.005672	51.317	32727
Shangshihe	Russia_AngaraRiver_N.SG	Mbuti.SDG	0.290895	0.002528	115.066	654505
Shangshihe	Russia_Karasuk_o1.SG	Mbuti.SDG	0.290888	0.002709	107.365	630913
Shangshihe	Kazakhstan_Birlik_Tasmola_EIA	Mbuti.SDG	0.290856	0.002599	111.905	515702
Shangshihe	China_Xinjian_IA_o2.SG	Mbuti.SDG	0.290677	0.004219	68.901	63693
Shangshihe	Vietnam_N_all_published	Mbuti.SDG	0.290497	0.004333	67.038	55103
Shangshihe	USA_AK_PaleoAleut.SG	Mbuti.SDG	0.290497	0.002723	106.68	567195
Shangshihe	Mongolia_BA_1	Mbuti.SDG	0.290412	0.002904	99.993	427976
Shangshihe	Mongolia_Khovd_LatEMedieval	Mbuti.SDG	0.290367	0.002602	111.599	513167
Shangshihe	Russia_Siberia_Lena_EBA	Mbuti.SDG	0.2901	0.0025	116.039	628456
Shangshihe	Even_o.DG	Mbuti.SDG	0.290072	0.002886	100.525	633341
Shangshihe	Laga	Mbuti.SDG	0.290045	0.003264	88.867	138086
Shangshihe	Liangdao1	Mbuti.SDG	0.289941	0.003206	90.437	185276
Shangshihe	Russia_UstIda_EBA.SG	Mbuti.SDG	0.289897	0.002569	112.832	486816
Shangshihe	SSG_BA3	Mbuti.SDG	0.289843	0.00275	105.38	637886
Shangshihe	Mongolia_EBA_Ulgii_1_dup.I6361	Mbuti.SDG	0.289823	0.002746	105.541	519337
Shangshihe	Vietnam_N_all	Mbuti.SDG	0.28981	0.003458	83.806	108143
Shangshihe	Russia_Ekven_OldBeringSea	Mbuti.SDG	0.289589	0.002501	115.787	656946
Shangshihe	Mongolia_Uvurkhangai_LatEMedieval	Mbuti.SDG	0.289367	0.003288	88.017	138575
Shangshihe	Russia_Uelen_OldBeringSea_published	Mbuti.SDG	0.289302	0.002935	98.555	281211
Shangshihe	Russia_Buryatia_M.SG	Mbuti.SDG	0.28873	0.002865	100.794	386462
Shangshihe	Brazil_Botocudo.SG	Mbuti.SDG	0.288692	0.002651	108.882	598110
Shangshihe	Russia_Kolyma_M.SG	Mbuti.SDG	0.288384	0.002807	102.724	643889
Shangshihe	Russia_Ekven_IA.SG	Mbuti.SDG	0.287982	0.002757	104.45	384442
Shangshihe	USA_AK_PaleoAleut	Mbuti.SDG	0.287914	0.002609	110.339	513462
Shangshihe	Vietnam_LN_HaLongCulture.SG	Mbuti.SDG	0.287883	0.004068	70.77	62344
Shangshihe	Russia_Ekven_OldBeringSea_dup.I7341.SG	Mbuti.SDG	0.287768	0.002719	105.82	518391
Shangshihe	USA_AK_Athabskan.SG	Mbuti.SDG	0.287693	0.00287	100.226	338949
Shangshihe	Russia_UstBelaya_MED.SG	Mbuti.SDG	0.287647	0.00442	65.08	54463
Shangshihe	Russia_Uelen_OldBeringSea	Mbuti.SDG	0.287553	0.002532	113.572	576891
Shangshihe	Russia_UstBelaya_Angara_Medieval	Mbuti.SDG	0.287542	0.00339	84.808	130132
Shangshihe	Russia_LenaRiver_N.SG	Mbuti.SDG	0.287456	0.002486	115.632	652071
Shangshihe	Russia_Ekven_OldBeringSea_dup.I7339.SG	Mbuti.SDG	0.287318	0.002835	101.362	383747
Shangshihe	USA_CA_SanMiguel_IslandChumash.SG	Mbuti.SDG	0.28731	0.00285	100.799	541644
Shangshihe	Peru_LimaCoast_MH_1000BP	Mbuti.SDG	0.287277	0.004962	57.894	43088
Shangshihe	Russia_Siberia_Lena_EBA_dup.KPT002_petrous	Mbuti.SDG	0.287263	0.006194	46.381	19469
Shangshihe	USA_AK_NeoAleut_published	Mbuti.SDG	0.287257	0.003524	81.524	117967
Shangshihe	Russia_Ekven_OldBeringSea.SG	Mbuti.SDG	0.287212	0.002815	102.042	379324
Shangshihe	Russia_Kurma_EBA_o.SG	Mbuti.SDG	0.287111	0.003666	78.327	94371
Shangshihe	USA_CA_SanFranciscoBay.SG	Mbuti.SDG	0.287088	0.00336	85.435	196005
Shangshihe	USA_AK_PaleoAleut_published	Mbuti.SDG	0.286992	0.00421	68.162	55021
Shangshihe	Canada_6500BP.SG	Mbuti.SDG	0.286986	0.003097	92.667	227617
Shangshihe	Mongolia_Selenge_XiongnuLatEMedieval	Mbuti.SDG	0.286958	0.00253	113.422	544105
Shangshihe	Mongolia_LBA_CenterWest_4	Mbuti.SDG	0.286957	0.002407	119.224	613557
Shangshihe	Chipewyan.DG	Mbuti.SDG	0.286803	0.002652	108.161	641544
Shangshihe	Peru_LH_Inca	Mbuti.SDG	0.286693	0.003756	76.339	103398
Shangshihe	Russia_AngaraRiver_Medieval.SG	Mbuti.SDG	0.286545	0.003111	92.094	249321
Shangshihe	Peru_RioUncallane_1800BP.SG	Mbuti.SDG	0.286525	0.002758	103.905	641696
Shangshihe	USA_AK_Ancient_Athabaskan_1100BP.DG	Mbuti.SDG	0.286524	0.002782	102.985	645223
Shangshihe	Russia_Siberia_UP	Mbuti.SDG	0.286494	0.002838	100.951	308178
Shangshihe	Indonesia_LN_BA_IA.WGC	Mbuti.SDG	0.286449	0.005113	56.027	31597
Shangshihe	Mongolia_Khuvsgul_XiongnuLatEMedieval_2	Mbuti.SDG	0.286373	0.002468	116.058	605497
Shangshihe	Peru_EIP_Moche	Mbuti.SDG	0.286332	0.003485	82.156	110592
Shangshihe	Mongolia_Sukhbaatar_XiongnuLatEMedieval_father.or.son.TAV011	Mbuti.SDG	0.286281	0.00303	94.485	205224
Shangshihe	Mongolia_Sukhbaatar_Xiongnu	Mbuti.SDG	0.28623	0.003133	91.359	226866
Shangshihe	Russia_UstIda_LN.SG	Mbuti.SDG	0.286202	0.002612	109.576	598714
Shangshihe	Yukpa.SG	Mbuti.SDG	0.286165	0.002895	98.842	644020
Shangshihe	Kazakhstan_Hun_Elite_LIA	Mbuti.SDG	0.286142	0.003104	92.182	246018
Shangshihe	Mongolia_Uvs_EIAXiongnuLateMedival_o	Mbuti.SDG	0.286101	0.002606	109.805	574055
Shangshihe	Mongolia_EBA_Ulgii_1	Mbuti.SDG	0.28591	0.002513	113.77	546471
Shangshihe	Peru_RioUncallane_1600BP_o.SG	Mbuti.SDG	0.285899	0.002928	97.656	460245
Shangshihe	TWXC_IA	Mbuti.SDG	0.285868	0.003132	91.278	194663
Shangshihe	Canada_ASO_lc.SG	Mbuti.SDG	0.285735	0.007974	35.831	11679
Shangshihe	Altaian.DG	Mbuti.SDG	0.285686	0.002699	105.852	632918
Shangshihe	Mongolia_EBA_Ulgii_1_dup.I13180	Mbuti.SDG	0.285668	0.003799	75.197	86843
Shangshihe	Tonga_800BP	Mbuti.SDG	0.28562	0.008377	34.095	12180
Shangshihe	Argentina_ArroyoSeco2_7400BP_contam	Mbuti.SDG	0.285595	0.006895	41.424	17064
Shangshihe	USA_Nevada_LovelockCave_600BP.SG	Mbuti.SDG	0.285566	0.002725	104.802	644241
Shangshihe	USA_AK_Ancient_Athabaskan_1100BP	Mbuti.SDG	0.285505	0.00267	106.941	577917
Shangshihe	Bolivia_MiraFlores_MH	Mbuti.SDG	0.285478	0.002937	97.207	369622
Shangshihe	Karitiana.SG	Mbuti.SDG	0.285441	0.002713	105.199	644194
Shangshihe	USA_Nevada_LovelockCave_1850BP.SG	Mbuti.SDG	0.28544	0.002636	108.293	652304
Shangshihe	Russia_Siberia_Angara_EN	Mbuti.SDG	0.28532	0.006986	40.843	15797
Shangshihe	Peru_Kaillachuro_Unknown.SG	Mbuti.SDG	0.285316	0.003101	92.022	184682
Shangshihe	USA_AK_Ancient_Athabaskan_1100BP.SG	Mbuti.SDG	0.285298	0.00282	101.173	642866
Shangshihe	Karitiana.DG	Mbuti.SDG	0.285297	0.002568	111.08	642746
Shangshihe	USA_AK_Ancient_Athabaskan_1100BP_father.or.son.I5319	Mbuti.SDG	0.285261	0.002786	102.409	521965
Shangshihe	Mongolia_LBA_Khovsgol_6	Mbuti.SDG	0.285256	0.002422	117.759	650733
Shangshihe	Peru_Highlands_Chinchawas_MH	Mbuti.SDG	0.285249	0.003147	90.648	183113
Shangshihe	Brazil_Moraes_5800BP	Mbuti.SDG	0.285216	0.003333	85.579	146833
Shangshihe	Hungary_Hun_Elite_IA	Mbuti.SDG	0.285214	0.003533	80.727	108297
Shangshihe	Surui.DG	Mbuti.SDG	0.285182	0.002666	106.957	638332
Shangshihe	Russia_Magadan_BA_dup.I11280.SG	Mbuti.SDG	0.28517	0.002749	103.748	485147
Shangshihe	USA_CA_Late_SanNicolas_contam.SG	Mbuti.SDG	0.285137	0.003412	83.575	144878
Shangshihe	Mongolia_MBA_Munkhkhairkhan_1	Mbuti.SDG	0.285105	0.00253	112.703	544865
Shangshihe	Dushan	Mbuti.SDG	0.285089	0.002887	98.752	272254
Shangshihe	PEL_oEastAsian.SG	Mbuti.SDG	0.285031	0.002761	103.248	641239
Shangshihe	Peru_Ullujaya_MH_950BP	Mbuti.SDG	0.284973	0.003033	93.946	268129
Shangshihe	Peru_SanSebastian_LH_500BP	Mbuti.SDG	0.284952	0.00304	93.722	175711
Shangshihe	Baja_Mexico.SG	Mbuti.SDG	0.284915	0.003692	77.177	89188
Shangshihe	Surui.SDG	Mbuti.SDG	0.284907	0.002615	108.971	665690
Shangshihe	PuertoRico_Collores_Ceramic	Mbuti.SDG	0.284852	0.002897	98.312	401939
Shangshihe	Karitiana.SDG	Mbuti.SDG	0.284838	0.002529	112.63	671620
Shangshihe	USA_AK_NeoAleut	Mbuti.SDG	0.284772	0.002532	112.458	485743
Shangshihe	Bahamas_EleutheraIsl_Ceramic_dup.I14878	Mbuti.SDG	0.284696	0.002974	95.724	303312
Shangshihe	Peru_MH_LIP_ElBrujo_850BP	Mbuti.SDG	0.284695	0.003089	92.169	195306
Shangshihe	Canada_BigBar_5700BP.SG	Mbuti.SDG	0.284691	0.002814	101.164	443474
Shangshihe	Argentina_NorthTierradelFuego_Selknam_500BP_brother.I12367	Mbuti.SDG	0.284534	0.003313	85.893	150813
Shangshihe	Peru_Chincha_LH.SG	Mbuti.SDG	0.284484	0.002561	111.089	661692
Shangshihe	Panama_IsthmoColombian_PreColonial.SG	Mbuti.SDG	0.284464	0.002608	109.09	500369
Shangshihe	Belize_MayahakCabPek_9300BP	Mbuti.SDG	0.284355	0.003121	91.118	224336
Shangshihe	Aymara.SG	Mbuti.SDG	0.284334	0.002745	103.581	644148
Shangshihe	Russia_Uelen_IA.SG	Mbuti.SDG	0.284322	0.006175	46.044	22451
Shangshihe	Bahamas_SouthAndros_Ceramic.SG	Mbuti.SDG	0.284252	0.002586	109.924	662185
Shangshihe	Argentina_Aconcagua_Inca_500BP.SG	Mbuti.SDG	0.284245	0.002793	101.783	560281
Shangshihe	Peru_Chincha_LH	Mbuti.SDG	0.284204	0.002566	110.773	662699
Shangshihe	Mayan.DG	Mbuti.SDG	0.284171	0.002633	107.935	642451
Shangshihe	Bolivia_MH_Tiwanaku	Mbuti.SDG	0.284168	0.003111	91.339	172715
Shangshihe	Canada_Thule.SG	Mbuti.SDG	0.284119	0.004732	60.04	45324
Shangshihe	Mongolia_Khovd_Xiongnu	Mbuti.SDG	0.284019	0.002856	99.455	334318
Shangshihe	Altaian.SG	Mbuti.SDG	0.283935	0.002855	99.45	643172
Shangshihe	Bolivia_MH_Miraflores	Mbuti.SDG	0.283928	0.002608	108.869	478694
Shangshihe	USA_CA_LSCI.SG	Mbuti.SDG	0.283866	0.002589	109.631	650555
Shangshihe	StLucia_Lavoutte_Ceramic	Mbuti.SDG	0.283808	0.002549	111.357	639057
Shangshihe	Pima.DG	Mbuti.SDG	0.283801	0.002592	109.494	640956
Shangshihe	Peru_RioUncallane_1600BP.SG	Mbuti.SDG	0.283777	0.002577	110.103	657011
Shangshihe	Chane.DG	Mbuti.SDG	0.283763	0.002732	103.875	632433
Shangshihe	USA_CA_SanCruz_IslandChumash.SG	Mbuti.SDG	0.283762	0.002753	103.067	603927
Shangshihe	Peru_ElBrujo_EIP_1300BP	Mbuti.SDG	0.283672	0.002811	100.908	322429
Shangshihe	Peru_MH_LIP_Lambayeque	Mbuti.SDG	0.28365	0.002689	105.479	478705
Shangshihe	Piapoco.DG	Mbuti.SDG	0.283633	0.002617	108.387	641171
Shangshihe	USA_Nevada_SpiritCave_11000BP.SG	Mbuti.SDG	0.28352	0.00277	102.363	645127
Shangshihe	Mongolia_Khuvsgul_XiongnuLatEMedieval_2_brother.SKT002	Mbuti.SDG	0.283498	0.003459	81.964	136484
Shangshihe	USA_CA_Chumash.SG	Mbuti.SDG	0.283494	0.002635	107.595	508784
Shangshihe	Peru_SoroMikayaPatjxa_6800BP.SG	Mbuti.SDG	0.283439	0.004836	58.616	42942
Shangshihe	PuertoRico_SantaElena_Ceramic	Mbuti.SDG	0.283348	0.002603	108.87	529439
Shangshihe	Mongolia_MBA_Munkhkhairkhan_3	Mbuti.SDG	0.283291	0.003094	91.553	252888
Shangshihe	Piapoco.SDG	Mbuti.SDG	0.283274	0.002565	110.446	670603
Shangshihe	Mongolia_Zavkhan_MLBA	Mbuti.SDG	0.283261	0.002652	106.792	379902
Shangshihe	Bahamas_Taino.SG	Mbuti.SDG	0.28326	0.002783	101.765	644002
Shangshihe	USA_CA_Late_SanNicolas.SG	Mbuti.SDG	0.283194	0.002584	109.597	637585
Shangshihe	PuertoRico_Monserrate_Ceramic	Mbuti.SDG	0.283176	0.002873	98.567	365917
Shangshihe	Japan_Jomon.SG	Mbuti.SDG	0.283127	0.002848	99.396	505963
Shangshihe	Mixe.DG	Mbuti.SDG	0.283118	0.00254	111.461	646415
Shangshihe	Quechua.DG	Mbuti.SDG	0.283109	0.002599	108.91	642315
Shangshihe	Peru_Chanka_LIP	Mbuti.SDG	0.2831	0.002739	103.369	430529
Shangshihe	Haiti_Diale1_Ceramic	Mbuti.SDG	0.283016	0.002638	107.268	564497
Shangshihe	Argentina_ArroyoSeco2_7700BP	Mbuti.SDG	0.282894	0.00258	109.637	513244
Shangshihe	Peru_LIP_Botigiriayocc_600BP	Mbuti.SDG	0.282823	0.002677	105.644	564326
Shangshihe	Bahamas_LongIsl_Ceramic	Mbuti.SDG	0.282822	0.002687	105.238	486937
Shangshihe	Bahamas_SouthAndros_Ceramic_published	Mbuti.SDG	0.282813	0.003015	93.794	176736
Shangshihe	PuertoRico_CanasColloresMonserrate_Ceramic	Mbuti.SDG	0.282711	0.002667	105.998	512183
Shangshihe	USA_WA_Kennewick.SG	Mbuti.SDG	0.282676	0.0029	97.458	386555
Shangshihe	PuertoRico_CaboRojo11_Ceramic	Mbuti.SDG	0.282665	0.002802	100.873	388430
Shangshihe	Bahamas_EleutheraIsl_Ceramic_published	Mbuti.SDG	0.28265	0.003351	84.341	122970
Shangshihe	USA_CA_Early_SanNicolas.SG	Mbuti.SDG	0.282627	0.002638	107.15	639777
Shangshihe	USA_CA_Late_SanNicolas_1d.rel.SN-09.SG	Mbuti.SDG	0.282601	0.004364	64.758	57220
Shangshihe	PuertoRico_PasodelIndio_Ceramic_dup.PDI008	Mbuti.SDG	0.282572	0.004315	65.484	57084
Shangshihe	USA_CA_Late_SanNicolas.SG_1d.rel.SN-50	Mbuti.SDG	0.282562	0.00349	80.954	104784
Shangshihe	Russia_Ekven_OldBeringSea_dup.I7343.SG	Mbuti.SDG	0.282512	0.003014	93.74	186690
Shangshihe	Curacao_SantaCruz_Ceramic	Mbuti.SDG	0.282477	0.002747	102.843	453061
Shangshihe	Peru_Lima_EIP_1450BP	Mbuti.SDG	0.282434	0.003167	89.185	179750
Shangshihe	Belize_SakiTzul_7400BP	Mbuti.SDG	0.282388	0.00286	98.735	278806
Shangshihe	Peru_Lauricocha_5800BP	Mbuti.SDG	0.282359	0.002889	97.719	344418
Shangshihe	Peru_Palpa_LIP_550BP	Mbuti.SDG	0.282346	0.002734	103.286	359832
Shangshihe	Canada_ASO.SG	Mbuti.SDG	0.282338	0.002618	107.826	493145
Shangshihe	PuertoRico_PasodelIndio_Ceramic	Mbuti.SDG	0.282329	0.002507	112.638	595413
Shangshihe	Peru_Laramate_900BP	Mbuti.SDG	0.282328	0.002541	111.125	543346
Shangshihe	Nahua.DG	Mbuti.SDG	0.282313	0.002674	105.559	632934
Shangshihe	Bahamas_LongIsl_Ceramic_published	Mbuti.SDG	0.282306	0.00297	95.059	229531
Shangshihe	PuertoRico_PuntaCandelero_Ceramic_o	Mbuti.SDG	0.282201	0.003574	78.95	96835
Shangshihe	Pima.SDG	Mbuti.SDG	0.282201	0.002493	113.185	678151
Shangshihe	Argentina_BeagleChannel_Yamana_100BP	Mbuti.SDG	0.282182	0.002683	105.159	503247
Shangshihe	Huichol.SG	Mbuti.SDG	0.282177	0.002776	101.646	644144
Shangshihe	Bahamas_AbacoIsl_Ceramic	Mbuti.SDG	0.282133	0.002601	108.489	521464
Shangshihe	Bahamas_EleutheraIsl_Ceramic	Mbuti.SDG	0.282115	0.002602	108.434	567815
Shangshihe	Guadeloupe_AnseGourde_Ceramic	Mbuti.SDG	0.281973	0.002725	103.494	350502
Shangshihe	Argentina_LagunaChica_1600BP	Mbuti.SDG	0.281973	0.002932	96.181	266759
Shangshihe	Argentina_NorthTierradelFuego_Selknam_500BP	Mbuti.SDG	0.281896	0.002605	108.228	526994
Shangshihe	Peru_LaGalgada_4100BP	Mbuti.SDG	0.281844	0.002811	100.282	487062
Shangshihe	Peru_LIP_Pacapaccari_600BP	Mbuti.SDG	0.281801	0.002694	104.592	409802
Shangshihe	Argentina_LagunaToro_2400BP	Mbuti.SDG	0.28176	0.003919	71.892	87695
Shangshihe	Bahamas_SouthAndros_Ceramic	Mbuti.SDG	0.281737	0.002633	107.011	532259
Shangshihe	Brazil_Enoque_HG.SG	Mbuti.SDG	0.28172	0.004673	60.288	41285
Shangshihe	Xinj_U_IA	Mbuti.SDG	0.281716	0.002782	101.261	582259
Shangshihe	Mexico_Zapotec.DG	Mbuti.SDG	0.281701	0.002554	110.312	643244
Shangshihe	Peru_Ullujaya_EIP_1350BP	Mbuti.SDG	0.281644	0.00288	97.797	268804
Shangshihe	Bolivia_MH_Iroco_1050BP	Mbuti.SDG	0.281619	0.002943	95.676	314589
Shangshihe	PuertoRico_PuntaCandelero_Ceramic	Mbuti.SDG	0.281535	0.002764	101.869	287983
Shangshihe	Peru_Highlands_LIP_Chimu	Mbuti.SDG	0.281435	0.002608	107.925	452553
Shangshihe	Mexico_Pericues.SG	Mbuti.SDG	0.281391	0.00284	99.089	266788
Shangshihe	Brazil_Laranjal_6700BP	Mbuti.SDG	0.281359	0.002869	98.067	292168
Shangshihe	Peru_Lima_LIP_650BP	Mbuti.SDG	0.281344	0.002771	101.522	521576
Shangshihe	Indonesia_LN_BA_IA.SG	Mbuti.SDG	0.281259	0.004203	66.925	57086
Shangshihe	Brazil_Sumidouro_10100BP.SG	Mbuti.SDG	0.281223	0.002607	107.86	657151
Shangshihe	Russia_LBA_2.SG	Mbuti.SDG	0.28116	0.003675	76.498	98050
Shangshihe	Argentina_MitrePeninsula_Haush_400BP	Mbuti.SDG	0.281138	0.002574	109.222	487706
Shangshihe	Peru_SanSebastian_LIP_600BP	Mbuti.SDG	0.281016	0.002833	99.21	338346
Shangshihe	Thailand_IA	Mbuti.SDG	0.28085	0.008898	31.563	10084
Shangshihe	Mongolia_Sukhbaatar_XiongnuLatEMedieval	Mbuti.SDG	0.280672	0.002608	107.605	541851
Shangshihe	Argentina_BeagleChannel_Yamana_1500BP	Mbuti.SDG	0.280649	0.002958	94.892	283030
Shangshihe	Japan_HG_Jomon_brother.I13886	Mbuti.SDG	0.2806	0.002948	95.191	268374
Shangshihe	Japan_HG_Jomon	Mbuti.SDG	0.280405	0.002695	104.057	485239
Shangshihe	Mongolia_Arkhangai_LatEMedieval	Mbuti.SDG	0.28029	0.002455	114.163	588783
Shangshihe	Peru_Lauricocha_3500BP	Mbuti.SDG	0.280242	0.002922	95.911	328625
Shangshihe	Mongolia_LBA_MongunTaiga_1	Mbuti.SDG	0.280184	0.003052	91.802	231790
Shangshihe	Peru_LIP_Ychsma	Mbuti.SDG	0.28012	0.003042	92.091	191047
Shangshihe	Bahamas_CrookedIsl_Ceramic	Mbuti.SDG	0.280023	0.002589	108.179	501692
Shangshihe	Peru_Lauricocha_8600BP	Mbuti.SDG	0.279919	0.002681	104.426	553491
Shangshihe	Thailand_BA	Mbuti.SDG	0.279893	0.005783	48.399	26750
Shangshihe	Brazil_LapaDoSanto_9600BP_published	Mbuti.SDG	0.279853	0.002729	102.531	408153
Shangshihe	Peru_Cuncaicha_9000BP	Mbuti.SDG	0.27976	0.002891	96.755	347941
Shangshihe	Venezuela_LasLocas_Ceramic	Mbuti.SDG	0.279706	0.002493	112.194	523435
Shangshihe	Argentina_NorthTierradelFuego_LaArcillosa2_5800BP	Mbuti.SDG	0.279612	0.002864	97.645	354789
Shangshihe	USA_NM_Chaco_1d.rel.I5419	Mbuti.SDG	0.279553	0.003681	75.953	97925
Shangshihe	Baojianshan	Mbuti.SDG	0.279426	0.00279	100.142	398937
Shangshihe	Quechua_oEuropean.DG	Mbuti.SDG	0.27942	0.002748	101.671	632963
Shangshihe	Peru_Cuncaicha_3300BP_contam	Mbuti.SDG	0.279409	0.002808	99.516	391562
Shangshihe	Brazil_LapaDoSanto_9600BP_1d.rel.Lapa25	Mbuti.SDG	0.279373	0.003018	92.556	217934
Shangshihe	USA_Anzick_realigned.SG	Mbuti.SDG	0.27933	0.002848	98.092	636428
Shangshihe	Argentina_ArroyoSeco2_7200BP	Mbuti.SDG	0.279318	0.003492	79.977	112211
Shangshihe	USA_Ancient_Beringian.SG	Mbuti.SDG	0.27919	0.00271	103.014	645538
Shangshihe	Mongolia_Dornod_LatEMedieval_o	Mbuti.SDG	0.279148	0.002698	103.472	538764
Shangshihe	Canada_700BP.SG	Mbuti.SDG	0.279033	0.004396	63.473	57284
Shangshihe	Kusunda.DG	Mbuti.SDG	0.278778	0.002495	111.718	642635
Shangshihe	Russia_LenaRiver_LUP.SG	Mbuti.SDG	0.27867	0.003272	85.16	149580
Shangshihe	Argentina_NorthTierradelFiego_Selknam_100BP.SG	Mbuti.SDG	0.278517	0.002715	102.581	467948
Shangshihe	Peru_Palpa_MH_950BP	Mbuti.SDG	0.278432	0.006466	43.064	19959
Shangshihe	BYH_HE	Mbuti.SDG	0.278415	0.002795	99.598	473747
Shangshihe	USA_CA_Chumash_NewCuyama.SG	Mbuti.SDG	0.278381	0.003036	91.7	218137
Shangshihe	Brazil_LapaDoSanto_9600BP	Mbuti.SDG	0.278356	0.002558	108.81	455119
Shangshihe	USA_NM_Chaco_mother.I2717_mother.I6215.with.different.father.sibling.I5597	Mbuti.SDG	0.278347	0.00403	69.068	76372
Shangshihe	USA_NM_Chaco	Mbuti.SDG	0.278318	0.00362	76.887	103891
Shangshihe	Peru_Cuncaicha_4200BP	Mbuti.SDG	0.278251	0.002804	99.244	345389
Shangshihe	PuertoRico_Tibes_Ceramic	Mbuti.SDG	0.278207	0.00305	91.226	178257
Shangshihe	Mongolia_Arkhangai_XiongnuEarlyMedieval_3	Mbuti.SDG	0.278144	0.002413	115.258	647807
Shangshihe	Teleut.SG	Mbuti.SDG	0.277833	0.002471	112.438	653558
Shangshihe	Argentina_LagunaChica_6800BP	Mbuti.SDG	0.277607	0.003034	91.505	188381
Shangshihe	JRTG_IA3	Mbuti.SDG	0.277601	0.003383	82.055	124636
Shangshihe	Mayan.SDG	Mbuti.SDG	0.277501	0.002489	111.486	694504
Shangshihe	Argentina_BeagleChannel_Yamana_100BP.SG	Mbuti.SDG	0.277484	0.002704	102.602	379797
Shangshihe	PuertoRico_LosIndios_Ceramic	Mbuti.SDG	0.277331	0.004323	64.147	58030
Shangshihe	KLTS_IA	Mbuti.SDG	0.277244	0.002752	100.729	444913
Shangshihe	Mixtec_1.DG	Mbuti.SDG	0.277229	0.002729	101.592	631927
Shangshihe	Brazil_Jabuticabeira2_2000BP	Mbuti.SDG	0.277134	0.003134	88.424	127362
Shangshihe	AYSG_HE	Mbuti.SDG	0.277023	0.003148	87.996	169980
Shangshihe	TBLS_HE3	Mbuti.SDG	0.276889	0.003369	82.177	135444
Shangshihe	USA_CA_Early_SanNicolas_lc.SG	Mbuti.SDG	0.276702	0.004894	56.543	39193
Shangshihe	SSG_IA4	Mbuti.SDG	0.276505	0.002978	92.858	228284
Shangshihe	JRTG_HE	Mbuti.SDG	0.27647	0.002851	96.979	613188
Shangshihe	Kazakhstan_Kipchak2.SG	Mbuti.SDG	0.276094	0.002803	98.49	521751
Shangshihe	Mayan.SG	Mbuti.SDG	0.275743	0.002842	97.028	643740
Shangshihe	Kazakhstan_Berel_IA_o2	Mbuti.SDG	0.275669	0.002818	97.822	496302
Shangshihe	USA_CA_Chumash_lc.SG	Mbuti.SDG	0.275351	0.007268	37.885	13354
Shangshihe	Malaysia_Jehai_dup.JHM06.SG	Mbuti.SDG	0.275291	0.002723	101.094	643460
Shangshihe	USA_CA_Late_SanNicolas_o.SG	Mbuti.SDG	0.275289	0.005017	54.876	31964
Shangshihe	Thailand_BA_all	Mbuti.SDG	0.275122	0.007222	38.097	16369
Shangshihe	Tubalar.DG	Mbuti.SDG	0.27508	0.002512	109.492	647834
Shangshihe	Mongolia_Arkhangai_EarlyMedieval_o	Mbuti.SDG	0.274703	0.002446	112.284	620308
Shangshihe	Longlin	Mbuti.SDG	0.274459	0.003772	72.756	89436
Shangshihe	Russia_IA_2.SG	Mbuti.SDG	0.274251	0.002814	97.461	448078
Shangshihe	Kazakhstan_IA_Berel_Pazyryk	Mbuti.SDG	0.274131	0.002515	109.006	574027
Shangshihe	Altaian_o.SG	Mbuti.SDG	0.273982	0.002785	98.37	643988
Shangshihe	Kazakh.SG	Mbuti.SDG	0.273575	0.00249	109.863	661593
Shangshihe	Mongolia_Selenge_XiongnuMedieval	Mbuti.SDG	0.273536	0.002573	106.31	450437
Shangshihe	Cree2.DG	Mbuti.SDG	0.273508	0.00281	97.325	635258
Shangshihe	Vanuatu_2200BP	Mbuti.SDG	0.273425	0.004717	57.97	41086
Shangshihe	USA_CA_Chumash_mother.or.daughter.PS-18.SG	Mbuti.SDG	0.273126	0.005038	54.214	34260
Shangshihe	Russia_Siberia_Tenisei_EBA	Mbuti.SDG	0.272847	0.00281	97.081	404181
Shangshihe	Mongolia_Khuvsgul_MLBALatEMedieval	Mbuti.SDG	0.272623	0.0025	109.04	533955
Shangshihe	KLTS_IA_K	Mbuti.SDG	0.272393	0.003077	88.538	249139
Shangshihe	Argentina_ArroyoSeco2_7700BP_1d.or.2d.rel.I7090	Mbuti.SDG	0.272374	0.007505	36.293	13466
Shangshihe	USA_Alaska_TrailCreek_9000BP.SG	Mbuti.SDG	0.272244	0.003055	89.127	209897
Shangshihe	DTLD_IA2	Mbuti.SDG	0.272119	0.002783	97.764	558687
Shangshihe	KFL_HE	Mbuti.SDG	0.272115	0.002801	97.15	438327
Shangshihe	Kazakhstan_Medieval_Nomad.SG	Mbuti.SDG	0.272023	0.002502	108.717	578081
Shangshihe	Mongolia_MBA_Munkhkhairkhan_2	Mbuti.SDG	0.27164	0.002828	96.067	414668
Shangshihe	PEL.SG	Mbuti.SDG	0.271477	0.00237	114.568	715252
Shangshihe	Malaysia_Jehai.SG	Mbuti.SDG	0.270714	0.002681	100.976	643314
Shangshihe	TBLS_HE_K	Mbuti.SDG	0.270523	0.004743	57.037	43788
Shangshihe	Karakalpak.SG	Mbuti.SDG	0.270291	0.002445	110.545	661733
Shangshihe	SolomonIslands_500BP	Mbuti.SDG	0.269949	0.00275	98.155	463266
Shangshihe	Aleut.DG	Mbuti.SDG	0.269539	0.002498	107.912	648165
Shangshihe	Mongolia_MBA_Munkhkhairkhan_2_dup.I13173	Mbuti.SDG	0.26933	0.002975	90.518	268623
Shangshihe	PuertoRico_PasodelIndio_Ceramic_o	Mbuti.SDG	0.269221	0.003877	69.447	75253
Shangshihe	Uyghur.SDG	Mbuti.SDG	0.268922	0.002308	116.53	705982
Shangshihe	Hazara.SDG	Mbuti.SDG	0.268251	0.002278	117.765	709185
Shangshihe	Mexico_Pericues_lc.SG	Mbuti.SDG	0.268127	0.007487	35.813	14261
Shangshihe	Hazara.SG	Mbuti.SDG	0.267897	0.002389	112.133	661713
Shangshihe	Tsimshian.SG	Mbuti.SDG	0.267893	0.002873	93.25	643481
Shangshihe	Mongolia_Khovd_MLBAXiongnuLatEMedieval_o	Mbuti.SDG	0.267673	0.002901	92.278	322157
Shangshihe	Canada_MDorset.SG	Mbuti.SDG	0.267151	0.005037	53.038	37069
Shangshihe	Kazakhstan_Karluk_1.SG	Mbuti.SDG	0.267058	0.002689	99.304	598655
Shangshihe	Hazara.DG	Mbuti.SDG	0.267039	0.002494	107.062	648852
Shangshihe	Mongolia_Selenge_XiongnuMedieval_o1_dup.or.1d.rel.UGU002	Mbuti.SDG	0.266976	0.006562	40.686	19493
Shangshihe	China_Xinjian_IA.SG	Mbuti.SDG	0.26697	0.002514	106.183	455964
Shangshihe	Uyghur.DG	Mbuti.SDG	0.266763	0.002473	107.883	649800
Shangshihe	Russia_UstBelaya_Angara_contam	Mbuti.SDG	0.266749	0.002987	89.298	173351
Shangshihe	Cree1.DG	Mbuti.SDG	0.266724	0.002722	97.998	635343
Shangshihe	Chukchi.DG	Mbuti.SDG	0.266389	0.002503	106.424	636601
Shangshihe	DTLD_HE	Mbuti.SDG	0.266216	0.003061	86.981	206657
Shangshihe	Vanuatu_400BP	Mbuti.SDG	0.266165	0.002658	100.143	485062
Shangshihe	Russia_KusnarenkovoKarajakupovo_Medieval.SG	Mbuti.SDG	0.26604	0.002701	98.5	521570
Shangshihe	Mansi.DG	Mbuti.SDG	0.265963	0.002472	107.577	649469
Shangshihe	WZ_IA1	Mbuti.SDG	0.265921	0.004723	56.307	48374
Shangshihe	Argentina_LagunaChica_6800BP_published	Mbuti.SDG	0.265864	0.006578	40.418	19921
Shangshihe	Kazakhstan_Kimak.SG	Mbuti.SDG	0.26574	0.003476	76.447	120417
Shangshihe	ZGLK_IA3	Mbuti.SDG	0.265632	0.002924	90.834	216120
Shangshihe	Uyghur.SG	Mbuti.SDG	0.265467	0.002409	110.209	661989
Shangshihe	Russia_BA_Okunevo_1.or.2d.rel.I3426_dup.I3427.SG	Mbuti.SDG	0.265114	0.002711	97.808	624102
Shangshihe	Kazakhstan_Kanai_MBA	Mbuti.SDG	0.265052	0.004114	64.422	63973
Shangshihe	Turkey_OttomanPeriod_Tajik_Turkic_possible.SG	Mbuti.SDG	0.264682	0.003024	87.528	319461
Shangshihe	Russia_BA_Okunevo_brother.I2078.SG	Mbuti.SDG	0.264558	0.002913	90.825	297332
Shangshihe	Kazakhstan_Karakhanid.SG	Mbuti.SDG	0.264553	0.002833	93.379	353464
Shangshihe	Kazakhstan_Berel_IA_o1	Mbuti.SDG	0.264312	0.002844	92.924	300173
Shangshihe	Kazakhstan_CentralSaka_o1.SG	Mbuti.SDG	0.264304	0.003105	85.13	260212
Shangshihe	Mixtec_2.DG	Mbuti.SDG	0.264278	0.002803	94.273	633442
Shangshihe	Russia_BA_Okunevo_dup.I3426.SG	Mbuti.SDG	0.264275	0.00298	88.68	209781
Shangshihe	Kazakhstan_Karluk_2.SG	Mbuti.SDG	0.264197	0.002761	95.677	410303
Shangshihe	Kazakhstan_Central_Steppe_EMBA.SG	Mbuti.SDG	0.264132	0.002536	104.154	654537
Shangshihe	Russia_HG_Tyumen_contam	Mbuti.SDG	0.264078	0.007842	33.675	12761
Shangshihe	BYH_IA1	Mbuti.SDG	0.263985	0.002726	96.831	456716
Shangshihe	Russia_BA_Okunevo.SG	Mbuti.SDG	0.263745	0.002343	112.571	676445
Shangshihe	SMTS_HE	Mbuti.SDG	0.26364	0.003716	70.951	94157
Shangshihe	Mayan_o2.SDG	Mbuti.SDG	0.26355	0.002479	106.333	674126
Shangshihe	Vanuatu_2000BP	Mbuti.SDG	0.2632	0.003216	81.842	189163
Shangshihe	Tatar_Tomsk.SG	Mbuti.SDG	0.263198	0.002475	106.328	654960
Shangshihe	Aleut_o.DG	Mbuti.SDG	0.263146	0.002644	99.525	635556
Shangshihe	Russia_BA_Okunevo.SG_sister.RISE672.SG	Mbuti.SDG	0.263058	0.0029	90.717	319044
Shangshihe	Khonda_Dora.DG	Mbuti.SDG	0.262799	0.00243	108.167	633649
Shangshihe	BIR.SG	Mbuti.SDG	0.26243	0.002226	117.902	671627
Shangshihe	Uzbek.SG	Mbuti.SDG	0.262318	0.002412	108.735	662520
Shangshihe	BIR_o.SG	Mbuti.SDG	0.261884	0.002529	103.559	639376
Shangshihe	Mongolia_Xiongnu_o2.SG	Mbuti.SDG	0.261478	0.002532	103.285	593221
Shangshihe	JAR.SG	Mbuti.SDG	0.261428	0.002512	104.072	654846
Shangshihe	Mongolia_Sukhbaatar_Xiongnu_o	Mbuti.SDG	0.261303	0.002869	91.088	438805
Shangshihe	ONG.SG	Mbuti.SDG	0.26092	0.002456	106.227	659205
Shangshihe	Kazakhstan_Central_Saka.SG	Mbuti.SDG	0.260866	0.002396	108.86	629785
Shangshihe	WZ_IA4	Mbuti.SDG	0.2608	0.002656	98.193	566223
Shangshihe	USA_AK_Prehistoric.SG	Mbuti.SDG	0.260634	0.007314	35.635	13801
Shangshihe	BLT_IA	Mbuti.SDG	0.260562	0.002823	92.3	278844
Shangshihe	Russia_Bolshoy	Mbuti.SDG	0.260351	0.002405	108.263	551930
Shangshihe	G218_HE	Mbuti.SDG	0.260335	0.002745	94.839	551948
Shangshihe	Vanuatu_400BP_contam	Mbuti.SDG	0.260319	0.002931	88.816	261832
Shangshihe	XKKD_HE	Mbuti.SDG	0.260306	0.002805	92.809	251381
Shangshihe	Russia_Siberia_Lena_EBA_o	Mbuti.SDG	0.259683	0.005105	50.867	35963
Shangshihe	Vanuatu_200BP_oPolynesian	Mbuti.SDG	0.259373	0.002959	87.652	192990
Shangshihe	Russia_IA_3.SG	Mbuti.SDG	0.259249	0.002478	104.612	588931
Shangshihe	JMCY_IA1	Mbuti.SDG	0.259154	0.002755	94.073	466865
Shangshihe	Mongolia_EIA_Sagly_4	Mbuti.SDG	0.258951	0.00226	114.592	656130
Shangshihe	Vanuatu_2600BP	Mbuti.SDG	0.258837	0.002894	89.454	339402
Shangshihe	Kazakhstan_Berel_IA	Mbuti.SDG	0.258762	0.002341	110.527	671928
Shangshihe	RAJ.SG	Mbuti.SDG	0.258752	0.002249	115.053	686290
Shangshihe	Nasioi.SDG	Mbuti.SDG	0.258749	0.002471	104.723	681663
Shangshihe	Norway_Viking_o1.SG	Mbuti.SDG	0.258566	0.003112	83.09	222278
Shangshihe	Russia_Medieval_Nomad.SG	Mbuti.SDG	0.258308	0.00291	88.765	395924
Shangshihe	Mongolia_EIA_5	Mbuti.SDG	0.258208	0.002858	90.343	348722
Shangshihe	Indian_GreatAndaman_100BP.SG	Mbuti.SDG	0.257966	0.002627	98.204	630215
Shangshihe	Bougainville.DG	Mbuti.SDG	0.257713	0.002601	99.09	641581
Shangshihe	Vanuatu_2500BP	Mbuti.SDG	0.257373	0.002997	85.88	167299
Shangshihe	Mongolia_Khovd_MLBA	Mbuti.SDG	0.25737	0.002553	100.813	462085
Shangshihe	Russia_BA_Okunevo.SG_1d.rel.RISE515.SG	Mbuti.SDG	0.257337	0.004035	63.77	62505
Shangshihe	ZGLK_IA2	Mbuti.SDG	0.257304	0.002551	100.859	495614
Shangshihe	ZGLK_IA4	Mbuti.SDG	0.257154	0.004902	52.461	34718
Shangshihe	Mongolia_Khovd_MLBAEarlyMedieval	Mbuti.SDG	0.257154	0.002422	106.155	564630
Shangshihe	Bashkir_o.SG	Mbuti.SDG	0.256733	0.002701	95.036	644952
Shangshihe	Mongolia_LBA_MongunTaiga_3	Mbuti.SDG	0.256666	0.002404	106.746	542561
Shangshihe	Turkmen.SG	Mbuti.SDG	0.25596	0.002399	106.674	655176
Shangshihe	Vanuatu_1200BP	Mbuti.SDG	0.255752	0.002611	97.959	447882
Shangshihe	Mongolia_Uvs_EIAXiongnuLateMedival	Mbuti.SDG	0.255484	0.002344	108.985	639227
Shangshihe	SSG_IA2	Mbuti.SDG	0.255373	0.002577	99.115	370447
Shangshihe	ZGLK_IA_K	Mbuti.SDG	0.255155	0.002515	101.471	452041
Shangshihe	Laos_Hoabinhian.SG	Mbuti.SDG	0.255125	0.002865	89.048	272517
Shangshihe	EMHJ_IA	Mbuti.SDG	0.255096	0.00284	89.831	305389
Shangshihe	BEN.SG	Mbuti.SDG	0.255072	0.002552	99.967	640136
Shangshihe	Russia_EasternScythian_SouthernUrals.SG	Mbuti.SDG	0.255048	0.003064	83.254	214061
Shangshihe	Vanuatu_1100BP	Mbuti.SDG	0.255	0.002869	88.894	310629
Shangshihe	DTLD_IA1	Mbuti.SDG	0.254929	0.002797	91.153	423752
Shangshihe	Kazakhstan_Central_Saka.SG_father.or.son.DA13.SG	Mbuti.SDG	0.25485	0.004599	55.415	44451
Shangshihe	China_Tianyuan	Mbuti.SDG	0.254771	0.002808	90.736	449189
Shangshihe	Kazakhstan_Central_Tasmola_o2.SG	Mbuti.SDG	0.254766	0.008274	30.79	11631
Shangshihe	DTLD_IA_K	Mbuti.SDG	0.254621	0.002924	87.093	247592
Shangshihe	ZGLK_IA1	Mbuti.SDG	0.254514	0.002443	104.176	643317
Shangshihe	China_AmurRiver_Paleolithic	Mbuti.SDG	0.254462	0.002704	94.1	520547
Shangshihe	ABST_HE	Mbuti.SDG	0.254354	0.002926	86.922	207492
Shangshihe	Mongolia_EIA_Pazyryk_6	Mbuti.SDG	0.254345	0.002747	92.599	402062
Shangshihe	Mongolia_Khuvsgul_XiongnuLatEMedieval_1	Mbuti.SDG	0.254275	0.002382	106.77	585825
Shangshihe	CGGL_IA	Mbuti.SDG	0.254242	0.002807	90.572	306902
Shangshihe	Maori.DG	Mbuti.SDG	0.254199	0.002621	97.002	635818
Shangshihe	KQKS_HE	Mbuti.SDG	0.254195	0.003214	79.087	202888
Shangshihe	Mongolia_Khuvsgul_Xiongnu	Mbuti.SDG	0.254146	0.003027	83.971	212903
Shangshihe	Kazakhstan_Botai_Eneolithic	Mbuti.SDG	0.253938	0.002504	101.418	488163
Shangshihe	Mongolia_LBA_CenterWest_5	Mbuti.SDG	0.253832	0.002558	99.225	579781
Shangshihe	Vanuatu_400BP_o	Mbuti.SDG	0.253787	0.002789	91.01	292051
Shangshihe	Russia_Gorokhov_IA_1	Mbuti.SDG	0.25375	0.008329	30.467	10037
Shangshihe	Russia_Sargat_IA	Mbuti.SDG	0.25334	0.002278	111.194	657196
Shangshihe	JMCY_IA2	Mbuti.SDG	0.253173	0.002699	93.81	579014
Shangshihe	XSQG_HE_K	Mbuti.SDG	0.253162	0.00797	31.764	12668
Shangshihe	Russia_MLBA_Krasnoyarsk_o	Mbuti.SDG	0.253059	0.002703	93.606	420569
Shangshihe	Kazakhstan_Botai_Eneolithic.SG	Mbuti.SDG	0.252898	0.002382	106.155	661940
Shangshihe	Vanuatu_500BP_published	Mbuti.SDG	0.252678	0.002698	93.662	411731
Shangshihe	Mongolia_LBA_CenterWest_5_dup.I6362	Mbuti.SDG	0.252521	0.002685	94.064	443045
Shangshihe	Bashkir.SG	Mbuti.SDG	0.252398	0.002467	102.297	656163
Shangshihe	Russia_Tuva_IA_AldyBel	Mbuti.SDG	0.252313	0.002664	94.725	415819
Shangshihe	Vanuatu_150BP	Mbuti.SDG	0.252258	0.002453	102.823	597613
Shangshihe	Mongolia_EIA_2	Mbuti.SDG	0.252221	0.002799	90.121	398458
Shangshihe	ILA.SG	Mbuti.SDG	0.252171	0.002219	113.664	678534
Shangshihe	Vanuatu_1300BP	Mbuti.SDG	0.251775	0.002686	93.736	511155
Shangshihe	MXL.SG	Mbuti.SDG	0.251744	0.002231	112.854	726952
Shangshihe	Kazakhstan_IA_Saka_dup.I7110.SG	Mbuti.SDG	0.251717	0.002681	93.902	574381
Shangshihe	Moldova_Cimmerian.SG	Mbuti.SDG	0.251621	0.002546	98.839	431265
Shangshihe	SSG_IA3	Mbuti.SDG	0.251377	0.004542	55.351	41378
Shangshihe	JMCY_HE3	Mbuti.SDG	0.251164	0.002877	87.296	242209
Shangshihe	UBR.SG	Mbuti.SDG	0.251034	0.002211	113.527	687470
Shangshihe	WLBL_IA_K	Mbuti.SDG	0.250775	0.002869	87.397	417531
Shangshihe	BEB.SG	Mbuti.SDG	0.250727	0.002156	116.284	723354
Shangshihe	AYSG_IA1	Mbuti.SDG	0.250473	0.003608	69.419	94519
Shangshihe	Vanuatu_1300BP_all	Mbuti.SDG	0.250398	0.002491	100.535	589121
Shangshihe	Aleut_o1.DG	Mbuti.SDG	0.250398	0.002508	99.859	637694
Shangshihe	ZGLK_IA_KL	Mbuti.SDG	0.250175	0.006888	36.321	17772
Shangshihe	China_Xinjian_IA_o1.SG	Mbuti.SDG	0.250125	0.002907	86.048	188757
Shangshihe	Saami.DG	Mbuti.SDG	0.249997	0.00252	99.208	650960
Shangshihe	SPL_HE2	Mbuti.SDG	0.249979	0.005086	49.146	28489
Shangshihe	Mongolia_Salkhit_UP.SG	Mbuti.SDG	0.249939	0.003726	67.074	83914
Shangshihe	XSQG_HE	Mbuti.SDG	0.249835	0.002926	85.397	202664
Shangshihe	Kazakhstan_Nomad_IA.SG	Mbuti.SDG	0.249816	0.002594	96.312	442386
Shangshihe	Kurumba.DG	Mbuti.SDG	0.249785	0.002451	101.894	631052
Shangshihe	Russia_Karasuk_oRISE.SG	Mbuti.SDG	0.249764	0.002297	108.722	671439
Shangshihe	Kazakhstan_IA_Tasbas	Mbuti.SDG	0.249635	0.002945	84.771	227803
Shangshihe	PEL_SomeAfrican.SG	Mbuti.SDG	0.249584	0.002237	111.595	693095
Shangshihe	Relli_1.DG	Mbuti.SDG	0.249488	0.002389	104.43	635150
Shangshihe	SSG_IA1	Mbuti.SDG	0.249339	0.002427	102.733	418789
Shangshihe	LSH_IA1	Mbuti.SDG	0.249275	0.003086	80.773	175794
Shangshihe	Australian.DG	Mbuti.SDG	0.249157	0.00252	98.858	642330
Shangshihe	QFQH_IA	Mbuti.SDG	0.249084	0.002713	91.818	569662
Shangshihe	BYH_IA2	Mbuti.SDG	0.249044	0.002649	94.013	419835
Shangshihe	Vanuatu_150BP_all	Mbuti.SDG	0.248974	0.002472	100.706	596759
Shangshihe	Vanuatu_200BP	Mbuti.SDG	0.248879	0.00277	89.864	308136
Shangshihe	Papuan.SDG	Mbuti.SDG	0.248689	0.002471	100.657	680526
Shangshihe	Mari.SG	Mbuti.SDG	0.248688	0.002712	91.715	625480
Shangshihe	Papuan.DG	Mbuti.SDG	0.248574	0.002468	100.733	661626
Shangshihe	WLBL_IA2	Mbuti.SDG	0.248532	0.002632	94.445	434522
Shangshihe	Bengali.DG	Mbuti.SDG	0.248464	0.002276	109.176	649598
Shangshihe	Kazakhstan_Dali_EBA	Mbuti.SDG	0.248233	0.002795	88.816	374779
Shangshihe	PEL_oHighEuropean.SG	Mbuti.SDG	0.248024	0.002572	96.436	650166
Shangshihe	G218_IA2	Mbuti.SDG	0.24799	0.002746	90.299	381225
Shangshihe	TBLS_HE1	Mbuti.SDG	0.247715	0.002684	92.307	394886
Shangshihe	WLBL_IA1	Mbuti.SDG	0.247705	0.002754	89.956	584866
Shangshihe	Vanuatu_2300BP	Mbuti.SDG	0.247615	0.002877	86.059	344679
Shangshihe	Vanuatu_2400BP	Mbuti.SDG	0.247562	0.007753	31.93	12460
Shangshihe	Madiga.DG	Mbuti.SDG	0.24735	0.002347	105.397	648550
Shangshihe	Kazakhstan_IA_Saka_dup.I3752.SG	Mbuti.SDG	0.247201	0.003722	66.416	84923
Shangshihe	LSH_IA4	Mbuti.SDG	0.247151	0.006412	38.547	23213
Shangshihe	Russia_Gorokhov_IA_2	Mbuti.SDG	0.247128	0.008235	30.011	12577
Shangshihe	Russia_HG_Sosnoviy	Mbuti.SDG	0.247033	0.002926	84.435	267030
Shangshihe	Kapu.DG	Mbuti.SDG	0.247026	0.002324	106.285	649046
Shangshihe	Mongolia_Arkhangai_Xiongnu	Mbuti.SDG	0.246964	0.002389	103.374	628063
Shangshihe	Malaysia_Hoabinhian.WGC	Mbuti.SDG	0.24692	0.00363	68.028	66763
Shangshihe	TBLS_IA1	Mbuti.SDG	0.246845	0.002418	102.072	635570
Shangshihe	Mala.DG	Mbuti.SDG	0.246834	0.002265	108.955	657132
Shangshihe	Kazakhstan_Kipchak1.SG	Mbuti.SDG	0.246543	0.00277	89.006	432312
Shangshihe	Russia_HG_Tyumen	Mbuti.SDG	0.246474	0.002602	94.734	389748
Shangshihe	India_Harappan	Mbuti.SDG	0.246458	0.007817	31.526	12593
Shangshihe	Russia_Karasuk_dup.I3423.SG	Mbuti.SDG	0.246371	0.003756	65.588	77972
Shangshihe	Russia_Chalmny_Varre	Mbuti.SDG	0.246081	0.002569	95.788	396286
Shangshihe	TLKT_IA3	Mbuti.SDG	0.245981	0.002879	85.435	235478
Shangshihe	Vanuatu_2300BP_all	Mbuti.SDG	0.24597	0.002832	86.843	378507
Shangshihe	VLR.SG	Mbuti.SDG	0.245726	0.002234	110.002	680552
Shangshihe	WTL_IA	Mbuti.SDG	0.245711	0.002381	103.211	651112
Shangshihe	G218_IA1	Mbuti.SDG	0.24547	0.002321	105.783	540475
Shangshihe	Yadava.DG	Mbuti.SDG	0.245423	0.002332	105.245	648868
Shangshihe	ABST_IA1	Mbuti.SDG	0.245397	0.002331	105.295	652254
Shangshihe	CSC_IA1	Mbuti.SDG	0.245269	0.002455	99.919	583949
Shangshihe	GJT_IA	Mbuti.SDG	0.24517	0.002697	90.891	395551
Shangshihe	Ukraine_IA_WesternScythian_Cimmerians_o2_dup.MJ-32.SG	Mbuti.SDG	0.245077	0.003731	65.687	81638
Shangshihe	CGGL_BA1	Mbuti.SDG	0.245017	0.002476	98.938	599119
Shangshihe	Ukraine_IA_WesternScythian_Cimmerians_o2.SG	Mbuti.SDG	0.244794	0.003192	76.68	141621
Shangshihe	KKSX_IA1	Mbuti.SDG	0.244775	0.00236	103.723	522302
Shangshihe	DML_IA	Mbuti.SDG	0.244679	0.002463	99.334	418862
Shangshihe	TBLS_HE2	Mbuti.SDG	0.244648	0.003868	63.254	71913
Shangshihe	AXL_IA_K	Mbuti.SDG	0.244584	0.002789	87.684	299318
Shangshihe	Irula.DG	Mbuti.SDG	0.244571	0.002332	104.879	648094
Shangshihe	Serbia_Medieval_Gepidian.SG	Mbuti.SDG	0.2445	0.003048	80.204	219803
Shangshihe	Kazakhstan_MLBA_Kairan_o	Mbuti.SDG	0.244445	0.002561	95.453	229585
Shangshihe	STU.SG	Mbuti.SDG	0.244413	0.002148	113.772	722471
Shangshihe	SMTS_IA1	Mbuti.SDG	0.244322	0.002688	90.905	558411
Shangshihe	DML_IA_K	Mbuti.SDG	0.244236	0.003104	78.683	144541
Shangshihe	JRTG_IA1	Mbuti.SDG	0.243947	0.002388	102.144	490874
Shangshihe	Burusho.SDG	Mbuti.SDG	0.243878	0.002169	112.426	716777
Shangshihe	Punjabi.DG	Mbuti.SDG	0.243862	0.002255	108.128	657942
Shangshihe	ITU.SG	Mbuti.SDG	0.243781	0.002147	113.569	723008
Shangshihe	Russia_Tagar.SG	Mbuti.SDG	0.243634	0.002302	105.85	668543
Shangshihe	JRTG_IA_K	Mbuti.SDG	0.243627	0.002569	94.834	319982
Shangshihe	ABST_IA_K	Mbuti.SDG	0.243606	0.002588	94.118	488697
Shangshihe	Turkey_OttomanPeriod_Turkish_Caucasian_possible.SG	Mbuti.SDG	0.243594	0.003248	75.001	125195
Shangshihe	WZ_IA2	Mbuti.SDG	0.24349	0.002846	85.561	218183
Shangshihe	Ukraine_N_1d.rel.I5870	Mbuti.SDG	0.24349	0.005447	44.703	33544
Shangshihe	TBLS_IA_K	Mbuti.SDG	0.243344	0.002595	93.77	482873
Shangshihe	Relli_2.DG	Mbuti.SDG	0.243179	0.002515	96.702	635487
Shangshihe	KKSX_IA4	Mbuti.SDG	0.243132	0.006183	39.324	22564
Shangshihe	STU_o1.SG	Mbuti.SDG	0.243078	0.002317	104.913	655079
Shangshihe	ZKT_IA	Mbuti.SDG	0.243047	0.002689	90.369	313893
Shangshihe	Kazakhstan_Kangju_o2.SG	Mbuti.SDG	0.242991	0.002872	84.611	307521
Shangshihe	Burusho.DG	Mbuti.SDG	0.242986	0.002382	102.03	651137
Shangshihe	HET_HE1	Mbuti.SDG	0.242928	0.002539	95.692	351403
Shangshihe	JEZK_IA2	Mbuti.SDG	0.242914	0.002493	97.429	352151
Shangshihe	SSG_BA1	Mbuti.SDG	0.242906	0.002555	95.065	393509
Shangshihe	Mongolia_EBA_Chemurchek_2	Mbuti.SDG	0.242769	0.002529	95.995	480084
Shangshihe	STU_o2.SG	Mbuti.SDG	0.242743	0.002332	104.075	655223
Shangshihe	CSC_IA_K	Mbuti.SDG	0.242727	0.003688	65.822	81748
Shangshihe	Kazakhstan_LBA_Molaly	Mbuti.SDG	0.242653	0.002592	93.603	354052
Shangshihe	Russia_AfontovaGora2.SG	Mbuti.SDG	0.242582	0.004713	51.475	37364
Shangshihe	Pakistan_Barikot_IA_o	Mbuti.SDG	0.242525	0.003245	74.738	153407
Shangshihe	Mongolia_Selenge_XiongnuMedieval_o2	Mbuti.SDG	0.242507	0.002543	95.379	496207
Shangshihe	Kazakhstan_Kumsay_EBA	Mbuti.SDG	0.242401	0.002384	101.668	514875
Shangshihe	GIH.SG	Mbuti.SDG	0.242238	0.002141	113.141	723709
Shangshihe	Pakistan_Aligrama_IA_published	Mbuti.SDG	0.242134	0.002423	99.926	504078
Shangshihe	Russia_MLBA_Sintashta_o3	Mbuti.SDG	0.242122	0.002705	89.493	343317
Shangshihe	Russia_LBA_Priobrazhenka	Mbuti.SDG	0.242103	0.003134	77.239	154389
Shangshihe	ZKT_IA_K	Mbuti.SDG	0.242077	0.002855	84.79	233401
Shangshihe	Tatar_Volga.SG	Mbuti.SDG	0.241988	0.002399	100.881	656740
Shangshihe	Kazakhstan_MLBA_Zevakinskiy	Mbuti.SDG	0.241977	0.002804	86.303	343593
Shangshihe	Mongolia_Arkhangai_EarlyMedieval	Mbuti.SDG	0.241824	0.002265	106.789	656560
Shangshihe	Tajik.SG	Mbuti.SDG	0.241792	0.002308	104.777	664540
Shangshihe	ABST_IA2	Mbuti.SDG	0.241782	0.002659	90.925	351958
Shangshihe	Mongolia_Khovd_EBA_o	Mbuti.SDG	0.241667	0.004275	56.533	46841
Shangshihe	JEZK_IA_K	Mbuti.SDG	0.241542	0.002488	97.101	328716
Shangshihe	G218_BA1	Mbuti.SDG	0.241333	0.003017	79.978	175278
Shangshihe	Mongolia_Arkhangai_XiongnuEarlyMedieval_2	Mbuti.SDG	0.241301	0.002444	98.744	459037
Shangshihe	ZGLK_IA5	Mbuti.SDG	0.241291	0.003099	77.856	154359
Shangshihe	PJL.SG	Mbuti.SDG	0.241262	0.002139	112.793	725069
Shangshihe	Russia_HG_Karelia.SG	Mbuti.SDG	0.241094	0.002613	92.255	555333
Shangshihe	Russia_Alan_o.SG	Mbuti.SDG	0.241038	0.004135	58.296	54541
Shangshihe	TGB_BA1	Mbuti.SDG	0.240858	0.00252	95.575	560374
Shangshihe	Mongolia_EBA_Chemurchek_2_dup.I12957	Mbuti.SDG	0.240812	0.002718	88.593	451785
Shangshihe	SHXB_IA	Mbuti.SDG	0.240699	0.002691	89.447	379589
Shangshihe	Balochi_oEastAsian.SDG	Mbuti.SDG	0.240651	0.002435	98.839	653524
Shangshihe	Russia_EarlySarmatian_SouthernUrals.SG	Mbuti.SDG	0.240587	0.002353	102.259	493331
Shangshihe	Tajik_o.SG	Mbuti.SDG	0.240578	0.002445	98.412	645031
Shangshihe	Kazakhstan_Mereke_MBA	Mbuti.SDG	0.240574	0.00248	97.011	453835
Shangshihe	PUN.SG	Mbuti.SDG	0.240513	0.002501	96.178	641445
Shangshihe	WZ_IA3	Mbuti.SDG	0.240427	0.002567	93.668	574667
Shangshihe	Russia_Andronovo_o.SG	Mbuti.SDG	0.240411	0.003089	77.837	143707
Shangshihe	Kazakhstan_MLBA_OyDzhaylau_o	Mbuti.SDG	0.240315	0.003599	66.777	84870
Shangshihe	Kazakhstan_Maitan_MLBA_Alakul_o2	Mbuti.SDG	0.240212	0.002591	92.704	430879
Shangshihe	AXL_IA	Mbuti.SDG	0.240166	0.002732	87.906	326057
Shangshihe	India_RoopkundA	Mbuti.SDG	0.239978	0.002168	110.701	569136
Shangshihe	TLKT_IA2	Mbuti.SDG	0.239871	0.005459	43.937	25334
Shangshihe	Kazakhstan_Nomad_IA_o.SG	Mbuti.SDG	0.239833	0.002986	80.32	157783
Shangshihe	AYSG_IA_K	Mbuti.SDG	0.239818	0.003641	65.875	67357
Shangshihe	Kazakhstan_IA_Chanchar_published	Mbuti.SDG	0.239793	0.002647	90.582	329316
Shangshihe	Ukraine_Chernyakhiv_o.SG	Mbuti.SDG	0.23975	0.007969	30.087	10306
Shangshihe	Turkmenistan_Gonur_BA_1_o3	Mbuti.SDG	0.239599	0.006259	38.283	20769
Shangshihe	Brahmin.DG	Mbuti.SDG	0.239596	0.002268	105.641	650157
Shangshihe	Russia_Srubnaya_o1	Mbuti.SDG	0.239541	0.002822	84.885	266680
Shangshihe	GIH_o.SG	Mbuti.SDG	0.23945	0.002594	92.298	633652
Shangshihe	CGGL_BA_K	Mbuti.SDG	0.23943	0.004777	50.125	37173
Shangshihe	Indian.SG	Mbuti.SDG	0.239375	0.002487	96.262	644680
Shangshihe	Russia_MA1_HG.SG	Mbuti.SDG	0.239236	0.002789	85.775	442369
Shangshihe	TGB_BA_K	Mbuti.SDG	0.23917	0.002366	101.102	507959
Shangshihe	Pakistan_H_SaiduSharif	Mbuti.SDG	0.239095	0.002174	110.002	650219
Shangshihe	Scotland_Mesolithic_all.SG	Mbuti.SDG	0.238944	0.007562	31.599	13749
Shangshihe	Pakistan_H_Aligrama	Mbuti.SDG	0.238943	0.002194	108.922	611184
Shangshihe	Russia_LateSarmatian.SG	Mbuti.SDG	0.238866	0.002428	98.381	634797
Shangshihe	Sindhi_Pakistan.DG	Mbuti.SDG	0.238797	0.002322	102.833	650863
Shangshihe	Russia_HG_Karelia	Mbuti.SDG	0.238763	0.002603	91.728	553024
Shangshihe	Russia_Sarmatian.SG	Mbuti.SDG	0.238729	0.002334	102.28	578191
Shangshihe	AYSG_IA2	Mbuti.SDG	0.238714	0.002918	81.82	214597
Shangshihe	Pakistan_Medieval_Parwak	Mbuti.SDG	0.23868	0.004977	47.954	38914
Shangshihe	Punjabi_o.DG	Mbuti.SDG	0.238635	0.002472	96.554	635649
Shangshihe	JEZK_IA1	Mbuti.SDG	0.238615	0.002318	102.923	384091
Shangshihe	Kazakhstan_Kangju_o1.SG	Mbuti.SDG	0.238518	0.002508	95.115	414186
Shangshihe	HET_HE3	Mbuti.SDG	0.238495	0.002797	85.268	278740
Shangshihe	Russia_Viking_father.or.son.VK160.SG	Mbuti.SDG	0.238477	0.007984	29.869	11903
Shangshihe	Sweden_PWC_o.SG	Mbuti.SDG	0.238432	0.005144	46.35	28598
Shangshihe	Russia_MLBA_Sintashta_o1	Mbuti.SDG	0.238327	0.002453	97.141	336215
Shangshihe	Russia_Yana_UP.SG	Mbuti.SDG	0.238316	0.002492	95.625	655488
Shangshihe	Ukraine_N_dup.I4112	Mbuti.SDG	0.23831	0.00779	30.594	11810
Shangshihe	FIN.SG	Mbuti.SDG	0.238218	0.002211	107.725	723092
Shangshihe	Kazakhstan_LIA_Georgievsky_published	Mbuti.SDG	0.238195	0.002562	92.983	335116
Shangshihe	Russia_MiddleSarmatian_SouthernUrals.SG	Mbuti.SDG	0.238076	0.002708	87.924	282554
Shangshihe	Russia_Mezhovskaya.SG	Mbuti.SDG	0.237921	0.002472	96.238	570245
Shangshihe	Uzbekistan_Bustan_BA_o2	Mbuti.SDG	0.237882	0.002715	87.617	373211
Shangshihe	Russia_Arkhangelsk_Veretye_Mesolithic.SG	Mbuti.SDG	0.237753	0.002656	89.521	627648
Shangshihe	Russia_EarlySarmatian.SG	Mbuti.SDG	0.237641	0.003439	69.106	95700
Shangshihe	Russia_Steppe_Maikop	Mbuti.SDG	0.237616	0.00233	101.992	503233
Shangshihe	HET_HE2	Mbuti.SDG	0.237509	0.004398	54.001	51517
Shangshihe	SSG_LBA	Mbuti.SDG	0.237484	0.002625	90.478	570185
Shangshihe	BLT_BA	Mbuti.SDG	0.237418	0.00265	89.584	385457
Shangshihe	Kazakhstan_Kangju.SG	Mbuti.SDG	0.237362	0.002649	89.612	257883
Shangshihe	India_RoopkundB_oCentralEuropean_published	Mbuti.SDG	0.237192	0.006015	39.431	21693
Shangshihe	Turkmenistan_Gonur_BA_2	Mbuti.SDG	0.237174	0.00296	80.119	152641
Shangshihe	WTL_IA_K	Mbuti.SDG	0.237142	0.0041	57.841	59243
Shangshihe	Turkey_Hellenistic_EastMediterranean_possible.SG	Mbuti.SDG	0.237119	0.00283	83.782	287692
Shangshihe	Russia_Vologda_Veretye_Mesolithic.SG	Mbuti.SDG	0.237112	0.003466	68.418	96682
Shangshihe	Spain_HG_published_contam	Mbuti.SDG	0.237065	0.002887	82.128	230319
Shangshihe	SPL_HE1	Mbuti.SDG	0.23706	0.003542	66.932	90541
Shangshihe	Turkmenistan_Gonur_BA_2_published	Mbuti.SDG	0.237023	0.003405	69.613	104127
Shangshihe	Sweden_HG.SG	Mbuti.SDG	0.237005	0.004029	58.825	53888
Shangshihe	SPL_HE4	Mbuti.SDG	0.236971	0.006284	37.708	19111
Shangshihe	Russia_Srubnaya_1d.rel.I0354	Mbuti.SDG	0.236953	0.004266	55.547	54836
Shangshihe	Pathan.DG	Mbuti.SDG	0.236949	0.002293	103.348	651679
Shangshihe	Kazakhstan_Birlik_EIA.SG	Mbuti.SDG	0.236947	0.006866	34.508	14403
Shangshihe	Pakistan_Loebanr_IA_son.I6292.son.I10000	Mbuti.SDG	0.236931	0.002645	89.593	380248
Shangshihe	Iran_ShahrISokhta_BA2_published	Mbuti.SDG	0.236922	0.00233	101.669	424523
Shangshihe	Ukraine_N_son.I1732.SG	Mbuti.SDG	0.236911	0.003225	73.465	109134
Shangshihe	Russia_Potapovka_o1	Mbuti.SDG	0.236901	0.002595	91.274	440506
Shangshihe	Pakistan_H_Butkara_mother.I6549	Mbuti.SDG	0.236801	0.002935	80.692	219418
Shangshihe	Pakistan_Loebanr_IA_mother.I10001	Mbuti.SDG	0.236758	0.002497	94.815	387266
Shangshihe	SMTS_IA2	Mbuti.SDG	0.236733	0.002953	80.178	204946
Shangshihe	Russia_IA_Scythian_questionable	Mbuti.SDG	0.236686	0.002612	90.617	496199
Shangshihe	KKSX_IA2	Mbuti.SDG	0.236644	0.002652	89.235	370927
Shangshihe	LSH_IA3	Mbuti.SDG	0.236628	0.006917	34.209	14628
Shangshihe	G218_BA2	Mbuti.SDG	0.236582	0.003118	75.878	145890
Shangshihe	Sindhi_Pakistan.SDG	Mbuti.SDG	0.236555	0.002195	107.789	711603
Shangshihe	HBH_BA_K	Mbuti.SDG	0.236517	0.003545	66.722	76924
Shangshihe	Latvia_MN_Comb_Ware.SG	Mbuti.SDG	0.236516	0.002661	88.868	439927
Shangshihe	Russia_Potapovka	Mbuti.SDG	0.236469	0.003598	65.714	79738
Shangshihe	Pakistan_H_Butkara	Mbuti.SDG	0.23642	0.002317	102.058	464594
Shangshihe	Norway_N_HG.SG	Mbuti.SDG	0.236414	0.002715	87.085	491224
Shangshihe	Pakistan_Gogdara_IA	Mbuti.SDG	0.236412	0.0024	98.522	447813
Shangshihe	Sweden_Mesolithic_o.SG	Mbuti.SDG	0.236307	0.003622	65.24	69315
Shangshihe	Pakistan_Udegram_IA	Mbuti.SDG	0.236304	0.002165	109.131	627287
Shangshihe	Portugal_LBA	Mbuti.SDG	0.236289	0.005459	43.283	24239
Shangshihe	Russian.SDG	Mbuti.SDG	0.236274	0.002198	107.495	719350
Shangshihe	Estonia_IA_lc.SG	Mbuti.SDG	0.23618	0.006349	37.2	16584
Shangshihe	Kalash.SDG	Mbuti.SDG	0.23613	0.00214	110.353	706859
Shangshihe	Russia_Steppe_Lola	Mbuti.SDG	0.23611	0.002712	87.056	391473
Shangshihe	TAOSI	Mbuti.SDG	0.236072	0.003341	70.649	87740
Shangshihe	Latvia_MN_o1.SG	Mbuti.SDG	0.236042	0.003403	69.372	95006
Shangshihe	Kazakhstan_CentralSaka_o2.SG	Mbuti.SDG	0.236042	0.00276	85.509	283130
Shangshihe	Pakistan_Aligrama_IA	Mbuti.SDG	0.236041	0.002594	91.01	347956
Shangshihe	Russia_Srubnaya_Scythian_Sarmatian_possible	Mbuti.SDG	0.236009	0.007025	33.598	15454
Shangshihe	Pathan.SDG	Mbuti.SDG	0.235997	0.002123	111.154	714926
Shangshihe	Kazakhstan_MLBA_Dali	Mbuti.SDG	0.235956	0.002482	95.072	502091
Shangshihe	Russian.DG	Mbuti.SDG	0.235943	0.002317	101.822	653412
Shangshihe	Russia_IA_EarlySarmatian	Mbuti.SDG	0.235875	0.002569	91.822	390634
Shangshihe	Sweden_Viking_1d.rel.VK527.SG	Mbuti.SDG	0.235858	0.002678	88.06	416815
Shangshihe	Latvia_MN_o3	Mbuti.SDG	0.235848	0.002477	95.2	426672
Shangshihe	Kazakhstan_Maitan_MLBA_Alakul_o1	Mbuti.SDG	0.235846	0.002643	89.228	420095
Shangshihe	Pakistan_Udegram_IA_1d.rel.I1985	Mbuti.SDG	0.235814	0.007867	29.975	11689
Shangshihe	AYTH_BA	Mbuti.SDG	0.235771	0.002562	92.028	327852
Shangshihe	Pakistan_H_Barikot	Mbuti.SDG	0.235766	0.002307	102.184	545758
Shangshihe	Portugal_Geometric_Mesolithic	Mbuti.SDG	0.235704	0.003861	61.043	83559
Shangshihe	Norway_LN_BA.SG	Mbuti.SDG	0.235703	0.002653	88.844	488013
Shangshihe	Pakistan_H_SaiduSharif_o2	Mbuti.SDG	0.235692	0.002686	87.742	302369
Shangshihe	Ukraine_Cimmerians_o1.SG	Mbuti.SDG	0.235688	0.003303	71.347	107771
Shangshihe	Kalash.DG	Mbuti.SDG	0.235687	0.002297	102.62	649503
Shangshihe	Russia_EasternScythian_SouthernUrals_o.SG	Mbuti.SDG	0.235667	0.005996	39.304	19597
Shangshihe	Ukraine_IA_WesternScythian.SG	Mbuti.SDG	0.235548	0.002437	96.66	409807
Shangshihe	KKSX_IA_K	Mbuti.SDG	0.235493	0.002885	81.621	214409
Shangshihe	Russia_Yaroslavl_Fatyanovo_BA_dup.I1490.SG	Mbuti.SDG	0.235463	0.003594	65.515	90831
Shangshihe	Pakistan_Loebanr_IA_brother.I8998	Mbuti.SDG	0.235408	0.002657	88.609	410540
Shangshihe	Kazakhstan_Saka_EIA	Mbuti.SDG	0.235349	0.004689	50.193	39403
Shangshihe	Lithuania_Mesolithic	Mbuti.SDG	0.23534	0.002695	87.336	338501
Shangshihe	Russia_Srubnaya_Alakul_brother.kzb008.SG	Mbuti.SDG	0.235289	0.002732	86.121	382103
Shangshihe	Pakistan_Udegram_IA_father.or.son.I1799_1d.rel.I1992	Mbuti.SDG	0.23522	0.002571	91.504	410303
Shangshihe	Russia_LBA_1.SG	Mbuti.SDG	0.235212	0.004823	48.772	36887
Shangshihe	Tajik.DG	Mbuti.SDG	0.235197	0.002262	103.962	651786
Shangshihe	Norway_Mesolithic.SG	Mbuti.SDG	0.235137	0.002525	93.136	634539
Shangshihe	JEZK_IA3	Mbuti.SDG	0.235106	0.00275	85.487	262439
Shangshihe	Russia_Sidelkino_HG.SG	Mbuti.SDG	0.235049	0.002631	89.326	553126
Shangshihe	Kazakhstan_Kangju_o3.SG	Mbuti.SDG	0.235002	0.002594	90.608	511063
Shangshihe	Denmark_Viking_1d.rel.VK215.SG	Mbuti.SDG	0.235001	0.006335	37.097	18729
Shangshihe	Lithuania_EMN_Narva_o	Mbuti.SDG	0.23497	0.006125	38.36	20915
Shangshihe	Pakistan_Loebanr_IA_mother.I6555_published	Mbuti.SDG	0.23493	0.002589	90.747	301462
Shangshihe	Pakistan_Barikot_Medieval_2	Mbuti.SDG	0.234907	0.002479	94.75	460382
Shangshihe	Pakistan_Udegram_IA_o	Mbuti.SDG	0.234881	0.006151	38.185	21318
Shangshihe	HET_HE_L	Mbuti.SDG	0.234848	0.005333	44.038	29586
Shangshihe	Russia_Khvalynsk_Eneolithic	Mbuti.SDG	0.234838	0.002518	93.247	411677
Shangshihe	G218_IA_K	Mbuti.SDG	0.234781	0.007611	30.847	13830
Shangshihe	Spain_C_oSteppe_published	Mbuti.SDG	0.234777	0.006675	35.172	17443
Shangshihe	Pakistan_Loebanr_IA	Mbuti.SDG	0.234745	0.002115	110.999	663924
Shangshihe	Russia_MLBA_Sintashta_o2_brother.I1057_brother.I1058	Mbuti.SDG	0.234741	0.002833	82.855	195748
Shangshihe	Russia_Samara_EBA_Yamnaya_published	Mbuti.SDG	0.234682	0.002715	86.427	302049
Shangshihe	TLKT_IA1	Mbuti.SDG	0.234672	0.002566	91.465	429530
Shangshihe	Kazakhstan_LBA_o3	Mbuti.SDG	0.234631	0.002953	79.463	218765
Shangshihe	SPL_HE3	Mbuti.SDG	0.234624	0.002716	86.371	332451
Shangshihe	Pakistan_Loebanr_IA_published	Mbuti.SDG	0.234593	0.002309	101.596	475190
Shangshihe	Sweden_Motala_HG	Mbuti.SDG	0.234573	0.002384	98.385	583839
Shangshihe	Pakistan_Medieval_Singoor	Mbuti.SDG	0.234516	0.002771	84.62	249930
Shangshihe	Pakistan_Katelai_IA_published	Mbuti.SDG	0.234506	0.002293	102.284	458475
Shangshihe	CSC_IA2	Mbuti.SDG	0.234412	0.002669	87.817	392304
Shangshihe	TGB_BA2	Mbuti.SDG	0.234367	0.002588	90.552	358991
Shangshihe	Spain_HG_brother.I0585	Mbuti.SDG	0.234319	0.002585	90.658	545160
Shangshihe	Sweden_Mesolithic.SG	Mbuti.SDG	0.234222	0.002437	96.129	655463
Shangshihe	Turkey_N_o	Mbuti.SDG	0.234192	0.006002	39.02	21306
Shangshihe	Pakistan_Loebanr_IA_1d.rel.I12136	Mbuti.SDG	0.234184	0.002624	89.239	395387
Shangshihe	Latvia_MN_o2	Mbuti.SDG	0.234128	0.002726	85.892	348633
Shangshihe	Pakistan_Katelai_IA	Mbuti.SDG	0.234076	0.002165	108.127	629783
Shangshihe	Germany_BA.SG	Mbuti.SDG	0.234044	0.004395	53.247	49541
Shangshihe	Ukraine_LateSrubnaya.SG	Mbuti.SDG	0.234001	0.003833	61.045	68348
Shangshihe	Mongolia_Khentii_XiongnuLatEMedieval	Mbuti.SDG	0.233995	0.002609	89.694	344291
Shangshihe	Spain_SE_Iberia_CA_published	Mbuti.SDG	0.233983	0.005695	41.086	22360
Shangshihe	Denmark_Viking_o2.SG	Mbuti.SDG	0.23398	0.002836	82.511	278826
Shangshihe	LSH_IA2	Mbuti.SDG	0.233975	0.003341	70.027	116922
Shangshihe	FIN_o.SG	Mbuti.SDG	0.233953	0.002362	99.059	657791
Shangshihe	Pakistan_Udegram_IA_1d.rel.I6900	Mbuti.SDG	0.233951	0.002761	84.748	296287
Shangshihe	JRTG_IA2	Mbuti.SDG	0.233939	0.002607	89.719	378740
Shangshihe	Mongolia_Arkhangai_XiongnuEarlyMedieval_1_sister.BUR003	Mbuti.SDG	0.233933	0.003188	73.384	140084
Shangshihe	Ukraine_BA_Catacomb.SG	Mbuti.SDG	0.233911	0.003407	68.658	98624
Shangshihe	Pakistan_Medieval_Udegram_Ghaznavid	Mbuti.SDG	0.233909	0.002768	84.501	276666
Shangshihe	Russia_EHG	Mbuti.SDG	0.233853	0.002845	82.191	246738
Shangshihe	Sweden_Gotland_Ajvide_PittedWare_BattleAxe.SG	Mbuti.SDG	0.233845	0.002646	88.375	539147
Shangshihe	Switzerland_LN_1d.rel.MX209	Mbuti.SDG	0.23382	0.005844	40.013	22630
Shangshihe	CGGL_BA2	Mbuti.SDG	0.23374	0.002532	92.303	444246
Shangshihe	Spain_HG	Mbuti.SDG	0.233732	0.002625	89.036	525322
Shangshihe	Estonia_Medieval.SG	Mbuti.SDG	0.233721	0.002452	95.336	463331
Shangshihe	Hungary_IA_Prescythian.SG	Mbuti.SDG	0.233681	0.002682	87.128	448139
Shangshihe	Spain_IA_Tartessian_published	Mbuti.SDG	0.233672	0.004919	47.504	37130
Shangshihe	Estonia_MN_CCC_2	Mbuti.SDG	0.233593	0.004099	56.983	65007
Shangshihe	Sweden_IA_2.SG	Mbuti.SDG	0.23359	0.002577	90.659	646199
Shangshihe	Denmark_Djursland_SingleGraveCulture_dup.RISE1281.SG	Mbuti.SDG	0.233577	0.007856	29.733	11622
Shangshihe	SSG_BA2	Mbuti.SDG	0.233564	0.003725	62.709	71017
Shangshihe	Russia_Samara_EBA_Yamnaya_published2	Mbuti.SDG	0.233556	0.00259	90.177	592027
Shangshihe	Russia_Popovo_HG	Mbuti.SDG	0.233543	0.005496	42.496	26210
Shangshihe	Estonia_EMN_Narva	Mbuti.SDG	0.233495	0.002724	85.707	277993
Shangshihe	Poland_Viking_1d.rel.VK157.SG	Mbuti.SDG	0.233482	0.003585	65.12	94004
Shangshihe	Sweden_PWC.SG	Mbuti.SDG	0.233477	0.002446	95.467	616950
Shangshihe	Ukraine_N_1d.rel.I5881_published	Mbuti.SDG	0.233469	0.006224	37.511	23252
Shangshihe	Sweden_Gotland_Hemmor_PittedWare_BattleAxe.SG	Mbuti.SDG	0.233447	0.002588	90.219	616080
Shangshihe	Latvia_HG_dup.I4632.SG	Mbuti.SDG	0.233444	0.002684	86.992	433870
Shangshihe	Luxembourg_Loschbour.DG	Mbuti.SDG	0.233428	0.002567	90.929	599518
Shangshihe	Serbia_IronGates_Mesolithic_brother.I4880	Mbuti.SDG	0.23341	0.002589	90.146	433519
Shangshihe	Hungary_LBA_Halva	Mbuti.SDG	0.233409	0.002758	84.633	270704
Shangshihe	Russia_MLBA_Sintashta_o2	Mbuti.SDG	0.23339	0.002387	97.786	495627
Shangshihe	Russia_Yaroslavl_VolosovoLyalovo_N.SG	Mbuti.SDG	0.233354	0.003996	58.394	63616
Shangshihe	Ukraine_Mesolithic_dup.I1819.SG	Mbuti.SDG	0.233329	0.003535	66	105908
Shangshihe	Sweden_Viking_o1.SG	Mbuti.SDG	0.23317	0.002436	95.709	491739
Shangshihe	Croatia_Mesolithic_HG	Mbuti.SDG	0.233137	0.00307	75.936	190050
Shangshihe	Sweden_Gotland_Hemmor_PittedWare_BattleAxe_minus.SG	Mbuti.SDG	0.233127	0.002583	90.267	609698
Shangshihe	Adygei.DG	Mbuti.SDG	0.233069	0.002349	99.234	652873
Shangshihe	Denmark_Viking_lc.SG	Mbuti.SDG	0.233045	0.005346	43.589	24193
Shangshihe	Russia_Srubnaya_Alakul.SG	Mbuti.SDG	0.233013	0.002215	105.182	683260
Shangshihe	Ukraine_N_brother.I8590_father.or.son.I3718	Mbuti.SDG	0.233	0.004575	50.928	44978
Shangshihe	Russia_MLBA_Sintashta_o2_brother.I1057_brother.I1056	Mbuti.SDG	0.232922	0.002672	87.159	267960
Shangshihe	Russia_MBA_Poltavka_published	Mbuti.SDG	0.232919	0.002407	96.762	581008
Shangshihe	Ukraine_MBA	Mbuti.SDG	0.232829	0.002675	87.041	356802
Shangshihe	Latvia_HG.SG	Mbuti.SDG	0.23279	0.002556	91.087	626368
Shangshihe	Turkmenistan_BA_Gonur_4	Mbuti.SDG	0.232786	0.004293	54.226	46144
Shangshihe	Russia_AfontovaGora3	Mbuti.SDG	0.232785	0.00311	74.857	119044
Shangshihe	Sweden_Motala_HG.SG	Mbuti.SDG	0.23278	0.002649	87.862	576467
Shangshihe	Kazakhstan_MLBA_Karagash_father.or.son.I4262	Mbuti.SDG	0.232764	0.002669	87.216	328814
Shangshihe	Ukraine_Mesolithic	Mbuti.SDG	0.232752	0.002386	97.545	499144
Shangshihe	Romania_IronGates_Mesolithic_published_dup.I4654	Mbuti.SDG	0.232745	0.002633	88.393	389232
Shangshihe	Latvia_HG_dup.I4628.SG	Mbuti.SDG	0.232724	0.002657	87.596	359401
Shangshihe	Estonian.DG	Mbuti.SDG	0.232701	0.002301	101.11	653675
Shangshihe	Mongolia_Arkhangai_XiongnuEarlyMedieval_1	Mbuti.SDG	0.232661	0.002614	88.998	488284
Shangshihe	Poland_BKG_o2.SG	Mbuti.SDG	0.23263	0.002757	84.366	551220
Shangshihe	Pakistan_Arkotkila_IA	Mbuti.SDG	0.232622	0.003436	67.699	108440
Shangshihe	Italy_Mesolithic.SG	Mbuti.SDG	0.232608	0.002429	95.772	654470
Shangshihe	Romania_IronGates_Mesolithic.SG	Mbuti.SDG	0.232602	0.002368	98.22	652463
Shangshihe	Russia_HG_Samara	Mbuti.SDG	0.2326	0.002859	81.36	247525
Shangshihe	Sweden_Gotland_Vasterbjers_PittedWare_BattleAxe.SG	Mbuti.SDG	0.232557	0.002351	98.928	674051
Shangshihe	Estonia_IA.SG	Mbuti.SDG	0.232551	0.002358	98.643	497125
Shangshihe	Kazakhstan_MLBA_Alakul_Lisakovskiy	Mbuti.SDG	0.232536	0.002526	92.073	390913
Shangshihe	Turkmenistan_C_Namazga_1d.rel.DA380.SG	Mbuti.SDG	0.232526	0.005936	39.172	22330
Shangshihe	Russia_MBA_Poltavka	Mbuti.SDG	0.23251	0.002347	99.079	493213
Shangshihe	Russia_IA_Ingria.SG	Mbuti.SDG	0.23249	0.002436	95.456	357747
Shangshihe	Sweden_Gotland_Vasterbjers_PittedWare_BattleAxe_minus.SG	Mbuti.SDG	0.232484	0.002344	99.199	679749
Shangshihe	Russia_EBA_o1.SG	Mbuti.SDG	0.232484	0.003156	73.656	123972
Shangshihe	Poland_CWC.SG	Mbuti.SDG	0.232471	0.002615	88.904	438565
Shangshihe	KKSX_LBA	Mbuti.SDG	0.232461	0.002631	88.34	497874
Shangshihe	Moldova_Glinoe_Scythian.SG	Mbuti.SDG	0.232454	0.002255	103.089	628482
Shangshihe	Pakistan_MIA_LIA	Mbuti.SDG	0.232391	0.004258	54.571	50713
Shangshihe	Russia_Afanasievo.DG	Mbuti.SDG	0.232377	0.002305	100.833	664643
Shangshihe	Hungary_Koros_EN_o.SG	Mbuti.SDG	0.232326	0.003932	59.086	60323
Shangshihe	Kazakhstan_MLBA_Kyzlbulak_o1	Mbuti.SDG	0.232323	0.002677	86.77	371597
Shangshihe	Kazakhstan_MLBA_Karagash	Mbuti.SDG	0.232314	0.002434	95.443	401594
Shangshihe	Spain_HG.SG	Mbuti.SDG	0.232293	0.002378	97.67	576504
Shangshihe	Russia_Viking_o.SG	Mbuti.SDG	0.232259	0.002427	95.689	584333
Shangshihe	Russia_Afanasievo	Mbuti.SDG	0.232226	0.002165	107.284	667617
Shangshihe	Lithuania_EMN_Narva	Mbuti.SDG	0.232196	0.002375	97.752	614358
Shangshihe	Sweden_Viking_o2.SG	Mbuti.SDG	0.232188	0.002545	91.237	640753
Shangshihe	Estonia_MN_CCC_1	Mbuti.SDG	0.232176	0.003641	63.767	72367
Shangshihe	Ireland_EBA.SG	Mbuti.SDG	0.232131	0.002349	98.804	662564
Shangshihe	Ukraine_Mesolithic_published	Mbuti.SDG	0.232098	0.003577	64.882	85295
Shangshihe	Russia_Alan.SG	Mbuti.SDG	0.232057	0.002319	100.081	659095
Shangshihe	Kazakhstan_Andronovo.SG	Mbuti.SDG	0.232025	0.002791	83.144	217479
Shangshihe	Wales_MBA_published	Mbuti.SDG	0.231996	0.005671	40.907	27680
Shangshihe	Kazakhstan_His.SG	Mbuti.SDG	0.23199	0.003916	59.235	60349
Shangshihe	Ukraine_Viking.SG	Mbuti.SDG	0.231989	0.00261	88.889	500986
Shangshihe	Pakistan_Butkara_IA	Mbuti.SDG	0.231979	0.002312	100.336	479913
Shangshihe	JMCY_HE1	Mbuti.SDG	0.231971	0.003539	65.545	95029
Shangshihe	Russia_MLBA_Priobrazhenka_contam	Mbuti.SDG	0.231844	0.007163	32.367	14614
Shangshihe	Turkmenistan_Gonur_BA_1_o1	Mbuti.SDG	0.231838	0.00341	67.994	101952
Shangshihe	Chechen.DG	Mbuti.SDG	0.231837	0.002459	94.284	637173
Shangshihe	Kazakhstan_MLBA_Alakul_Satan	Mbuti.SDG	0.231831	0.002536	91.432	444952
Shangshihe	Russia_Afanasievo_sister.I3387_mother.I6711.SG	Mbuti.SDG	0.231818	0.002515	92.172	577298
Shangshihe	Kazakhstan_GoldenHordeEuro.SG	Mbuti.SDG	0.231786	0.002639	87.836	377742
Shangshihe	Ukraine_N_son.I1732	Mbuti.SDG	0.231784	0.003585	64.657	74793
Shangshihe	Serbia_IronGates_Mesolithic	Mbuti.SDG	0.231783	0.00229	101.231	681429
Shangshihe	IsleOfMan_Viking.SG	Mbuti.SDG	0.231773	0.002539	91.268	447700
Shangshihe	Spain_Hellenistic_oLocal	Mbuti.SDG	0.231763	0.00259	89.496	391242
Shangshihe	Romania_IronGates_Mesolithic	Mbuti.SDG	0.231757	0.002341	99.014	583947
Shangshihe	Ukraine_IA_WesternScythian_o1.SG	Mbuti.SDG	0.231739	0.002894	80.071	169020
Shangshihe	Brahui.SDG.SDG	Mbuti.SDG	0.231733	0.002513	92.204	651227
Shangshihe	Turkmenistan_BA_Gonur_3	Mbuti.SDG	0.23173	0.004207	55.082	52292
Shangshihe	Russia_HG_contam	Mbuti.SDG	0.23173	0.005387	43.013	26976
Shangshihe	Moldova_Glinoe_Scythian_o2.SG	Mbuti.SDG	0.23173	0.002573	90.045	446340
Shangshihe	Italy_LA_oCentralEuropean_o3CentralEuropean.SG	Mbuti.SDG	0.23171	0.002635	87.948	570752
Shangshihe	Sweden_EarlyViking.SG	Mbuti.SDG	0.231703	0.003473	66.72	78112
Shangshihe	CLM.SG	Mbuti.SDG	0.231653	0.002114	109.6	738031
Shangshihe	Russia_Tver_Fatyanovo_BA.SG	Mbuti.SDG	0.231634	0.002656	87.223	428271
Shangshihe	USA_PA_Colonist.SG	Mbuti.SDG	0.231624	0.003411	67.913	101121
Shangshihe	Russia_Sunghir_Medieval.SG	Mbuti.SDG	0.231623	0.002431	95.298	638403
Shangshihe	Wales_Mesolithic.SG	Mbuti.SDG	0.231616	0.003098	74.768	139503
Shangshihe	Pakistan_Barikot_IA	Mbuti.SDG	0.231599	0.002381	97.276	382917
Shangshihe	Hungary_EN_HG_Koros	Mbuti.SDG	0.23159	0.0025	92.63	420272
Shangshihe	Wales_Mesolithic	Mbuti.SDG	0.231588	0.003021	76.651	157203
Shangshihe	Kazakhstan_Mereke_MBA_o2	Mbuti.SDG	0.23156	0.002451	94.492	392560
Shangshihe	Romania_IronGates_Mesolithic_published	Mbuti.SDG	0.231537	0.002638	87.767	268038
Shangshihe	Ukraine_N	Mbuti.SDG	0.23152	0.002298	100.763	570859
Shangshihe	Germany_CordedWare	Mbuti.SDG	0.231476	0.002279	101.586	636582
Shangshihe	Russia_Afanasievo.SG	Mbuti.SDG	0.231424	0.002236	103.487	663855
Shangshihe	Ireland_Mesolithic.SG	Mbuti.SDG	0.23141	0.002483	93.207	652487
Shangshihe	Russia_Samara_EBA_Yamnaya	Mbuti.SDG	0.2314	0.002228	103.852	626762
Shangshihe	Pakistan_Butkara_I_father.or.son.I12968_published	Mbuti.SDG	0.231375	0.003064	75.513	186187
Shangshihe	Russia_MBA_Poltavka_o2	Mbuti.SDG	0.231364	0.002637	87.749	376131
Shangshihe	Norway_Viking.SG	Mbuti.SDG	0.231316	0.002209	104.71	711960
Shangshihe	CEU.SG	Mbuti.SDG	0.231301	0.002188	105.694	724726
Shangshihe	GBR.SG	Mbuti.SDG	0.23128	0.002192	105.496	723532
Shangshihe	Mongolia_Chalcolithic_Afanasievo_1	Mbuti.SDG	0.231275	0.002515	91.945	392983
Shangshihe	Switzerland_Bichon.SG	Mbuti.SDG	0.231238	0.002662	86.874	644510
Shangshihe	Ukraine_N_published	Mbuti.SDG	0.231205	0.002636	87.704	210303
Shangshihe	Serbia_IronGates_Mesolithic_published	Mbuti.SDG	0.231177	0.002479	93.271	516480
Shangshihe	Russia_Viking.SG	Mbuti.SDG	0.23115	0.0022	105.067	690537
Shangshihe	Serbia_IronGates_Mesolithic_o_published	Mbuti.SDG	0.23113	0.00277	83.429	311424
Shangshihe	Poland_EBA.SG	Mbuti.SDG	0.231129	0.002504	92.31	592365
Shangshihe	Russia_Potapovka_o2	Mbuti.SDG	0.231099	0.002712	85.213	302572
Shangshihe	Crimea_Pantikapaion.SG	Mbuti.SDG	0.231026	0.002932	78.805	220950
Shangshihe	Orcadian.DG	Mbuti.SDG	0.230991	0.002298	100.499	653937
Shangshihe	Russia_Srubnaya	Mbuti.SDG	0.230978	0.002219	104.113	656535
Shangshihe	Poland_Southeast_CordedWare_MC.SG	Mbuti.SDG	0.230973	0.004305	53.654	50972
Shangshihe	Morocco_unknown.SG	Mbuti.SDG	0.230968	0.004977	46.403	32968
Shangshihe	Adygei.SDG	Mbuti.SDG	0.230953	0.002129	108.462	712078
Shangshihe	Italy_Imperial_o2.SG	Mbuti.SDG	0.230952	0.002712	85.145	316304
Shangshihe	Lithuania_LN	Mbuti.SDG	0.230926	0.00237	97.426	643413
Shangshihe	Russia_MLBA_Sintashta_contam	Mbuti.SDG	0.230895	0.00292	79.063	182955
Shangshihe	Turkish.DG	Mbuti.SDG	0.230885	0.002371	97.397	652529
Shangshihe	Russia_Steppe_Eneolithic	Mbuti.SDG	0.230843	0.00232	99.483	548663
Shangshihe	Russia_MLBA_Krasnoyarsk	Mbuti.SDG	0.230843	0.002181	105.84	628132
Shangshihe	Hungary_EBA_Mako_published.SG	Mbuti.SDG	0.230829	0.00262	88.105	334478
Shangshihe	Denmark_IA.SG	Mbuti.SDG	0.230825	0.0023	100.337	660061
Shangshihe	Icelandic.DG	Mbuti.SDG	0.230821	0.002314	99.741	653963
Shangshihe	Turkmenistan_IA.SG	Mbuti.SDG	0.230761	0.002513	91.84	539386
Shangshihe	Hungary_BA.SG	Mbuti.SDG	0.230752	0.002614	88.265	647250
Shangshihe	JMCY_HE2	Mbuti.SDG	0.230728	0.002563	90.029	395920
Shangshihe	Sweden_BAC.SG	Mbuti.SDG	0.230723	0.002332	98.924	619701
Shangshihe	Ukraine_EBA_Yamnaya	Mbuti.SDG	0.230721	0.00261	88.411	392260
Shangshihe	England_IA_ERoman.SG	Mbuti.SDG	0.230684	0.002651	87.012	361140
Shangshihe	Balochi.DG	Mbuti.SDG	0.230662	0.002372	97.245	650925
Shangshihe	Spain_IA_Tartessian	Mbuti.SDG	0.230648	0.00605	38.127	19976
Shangshihe	Sweden_Viking_fail.due.to.high.heterozygosity.SG	Mbuti.SDG	0.230645	0.003377	68.295	111471
Shangshihe	Germany_EBA_Unetice	Mbuti.SDG	0.230641	0.002269	101.65	587717
Shangshihe	Russia_Petrovka	Mbuti.SDG	0.230596	0.002832	81.427	160920
Shangshihe	Uzbekistan_Kokcha_BA	Mbuti.SDG	0.230575	0.002446	94.271	476280
Shangshihe	Russia_Yaroslavl_Fatyanovo_BA.SG	Mbuti.SDG	0.230564	0.002243	102.793	655191
Shangshihe	Norway_IA.SG	Mbuti.SDG	0.230557	0.00232	99.395	641847
Shangshihe	Ukraine_Cimmerians.SG	Mbuti.SDG	0.230497	0.003112	74.075	132858
Shangshihe	Norway_Medieval.SG	Mbuti.SDG	0.230482	0.002482	92.863	634211
Shangshihe	Hungary_IA_LaTene	Mbuti.SDG	0.230472	0.002612	88.242	480852
Shangshihe	French.DG	Mbuti.SDG	0.230452	0.002272	101.42	663327
Shangshihe	England_IA.SG	Mbuti.SDG	0.230447	0.002546	90.531	648481
Shangshihe	Bulgaria_MLBA	Mbuti.SDG	0.230447	0.002592	88.896	399787
Shangshihe	Latvia_MN	Mbuti.SDG	0.230443	0.002496	92.31	416510
Shangshihe	Spain_IA_Celt_o	Mbuti.SDG	0.230435	0.004221	54.593	57144
Shangshihe	Turkey_Alalakh_MLBA_o	Mbuti.SDG	0.230434	0.002711	85.005	347501
Shangshihe	Russia_MLBA_Potapovka	Mbuti.SDG	0.230417	0.002796	82.405	246800
Shangshihe	England_Viking.SG	Mbuti.SDG	0.230414	0.002179	105.738	713271
Shangshihe	Kazakhstan_Chanchar_MBA_published	Mbuti.SDG	0.230352	0.002716	84.799	342889
Shangshihe	Kazakhstan_MLBA_Kairan_published	Mbuti.SDG	0.230349	0.003256	70.736	99801
Shangshihe	Latvia_HG	Mbuti.SDG	0.230338	0.002308	99.798	613116
Shangshihe	Norway_Viking_o2.SG	Mbuti.SDG	0.230319	0.002712	84.936	395129
Shangshihe	Denmark_Viking.SG	Mbuti.SDG	0.230318	0.002178	105.748	725580
Shangshihe	Pakistan_Loebanr_IA_o_published	Mbuti.SDG	0.230317	0.002709	85.007	303351
Shangshihe	Ukraine_Chernyakhiv.SG	Mbuti.SDG	0.230312	0.002911	79.115	157902
Shangshihe	Tajikistan_Ksirov_Kushan	Mbuti.SDG	0.23031	0.002434	94.611	389657
Shangshihe	Russia_Andronovo.SG	Mbuti.SDG	0.230275	0.002284	100.835	651266
Shangshihe	Lithuania_BA	Mbuti.SDG	0.230251	0.002548	90.364	280276
Shangshihe	Balochi.SDG	Mbuti.SDG	0.230227	0.00214	107.607	716763
Shangshihe	Russia_MLBA_Sintashta	Mbuti.SDG	0.230216	0.00217	106.106	674759
Shangshihe	Russia_Kalmykia_EBA_Yamnaya.SG	Mbuti.SDG	0.230213	0.002196	104.842	617285
Shangshihe	Kazakhstan_MLBA_OyDzhaylau	Mbuti.SDG	0.230213	0.002321	99.171	546132
Shangshihe	Norwegian.DG	Mbuti.SDG	0.230206	0.002436	94.508	638328
Shangshihe	Uzbekistan_SappaliTepe_BA_o	Mbuti.SDG	0.230203	0.00313	73.538	174081
Shangshihe	Scotland_Viking.SG	Mbuti.SDG	0.230202	0.00226	101.84	649062
Shangshihe	Sweden_Viking.SG	Mbuti.SDG	0.230199	0.002182	105.496	736650
Shangshihe	Mongolia_Chalcolithic_Afanasievo_1_contam	Mbuti.SDG	0.230196	0.003967	58.03	64613
Shangshihe	Iceland_Pre_Christian.SG_son.DAV.A8.SG	Mbuti.SDG	0.230186	0.003577	64.347	72662
Shangshihe	Kazakhstan_Kyzlbulak_MLBA1	Mbuti.SDG	0.230173	0.002532	90.91	343628
Shangshihe	WTL_LBA1	Mbuti.SDG	0.230148	0.007076	32.525	14592
Shangshihe	Serbia_Mokrin_EBA_Maros_1d.rel.MOK28A.SG	Mbuti.SDG	0.230114	0.002666	86.322	386544
Shangshihe	Russia_MBA_Poltavka_oEEF	Mbuti.SDG	0.230074	0.002588	88.903	339183
Shangshihe	Poland_Southeast_CordedWare.SG	Mbuti.SDG	0.230071	0.002234	103.004	666726
Shangshihe	Iceland_Viking.SG	Mbuti.SDG	0.230047	0.00223	103.18	693409
Shangshihe	Russia_Afanasievo_son.I3388_son.I3950_brother.I6714	Mbuti.SDG	0.230034	0.002584	89.019	359033
Shangshihe	Ukraine_Viking_1d.rel.VK539.SG	Mbuti.SDG	0.230033	0.002649	86.832	375470
Shangshihe	Russia_Moscow_Fatyanovo_BA.SG	Mbuti.SDG	0.230033	0.002424	94.915	570693
Shangshihe	Serbia_Mokrin_EBA_Maros_1d.rel.MOK12.SG	Mbuti.SDG	0.230001	0.002975	77.324	198603
Shangshihe	Russia_Sunghir1.SG	Mbuti.SDG	0.229992	0.002732	84.179	449600
Shangshihe	Scotland_C_EBA_mediumhighEEF_published	Mbuti.SDG	0.229966	0.002648	86.86	323277
Shangshihe	Spain_LBA_published	Mbuti.SDG	0.229943	0.002967	77.502	151176
Shangshihe	Spain_C_father.or.son.I1314	Mbuti.SDG	0.229894	0.005596	41.084	25227
Shangshihe	Estonia_BA.SG	Mbuti.SDG	0.229891	0.00226	101.741	599501
Shangshihe	Estonia_N_CombCeramic.SG	Mbuti.SDG	0.229839	0.00362	63.484	79222
Shangshihe	Poland_CWC_3.SG	Mbuti.SDG	0.229837	0.002422	94.902	647050
Shangshihe	Ireland_Viking.SG	Mbuti.SDG	0.229837	0.002375	96.774	651860
Shangshihe	Czech.DG	Mbuti.SDG	0.229832	0.002474	92.91	638496
Shangshihe	Spain_HG_published	Mbuti.SDG	0.229824	0.007364	31.207	14926
Shangshihe	Tajikistan_BA_DashtiKozy	Mbuti.SDG	0.229819	0.002305	99.722	519801
Shangshihe	Scotland_Viking_o.SG	Mbuti.SDG	0.229812	0.002435	94.384	596005
Shangshihe	Lithuania_LN_o	Mbuti.SDG	0.229786	0.002573	89.304	453242
Shangshihe	Hungary_IA_Scythian	Mbuti.SDG	0.229772	0.003092	74.304	132257
Shangshihe	Romania_C_oHG.SG	Mbuti.SDG	0.229754	0.002629	87.398	627703
Shangshihe	Orcadian.SDG	Mbuti.SDG	0.229752	0.0022	104.453	712914
Shangshihe	Lithuania_Late_Antiquity.SG	Mbuti.SDG	0.229746	0.00388	59.22	66617
Shangshihe	England_EarlyMedieval_Saxon.SG	Mbuti.SDG	0.229742	0.002279	100.8	684893
Shangshihe	Kazakhstan_MLBA_Kairan	Mbuti.SDG	0.229737	0.002242	102.473	525010
Shangshihe	Russia_Abkhasian.DG	Mbuti.SDG	0.229701	0.002329	98.635	652722
Shangshihe	Lebanon_Medieval_o2.SG	Mbuti.SDG	0.229701	0.002562	89.65	394287
Shangshihe	Serbia_IronGates_Mesolithic_o	Mbuti.SDG	0.229661	0.002551	90.029	424468
Shangshihe	Iran_ShahrISokhta_BA2	Mbuti.SDG	0.229624	0.002685	85.517	275161
Shangshihe	Uzbekistan_Bustan_BA_o1	Mbuti.SDG	0.229591	0.002709	84.753	329884
Shangshihe	Scotland_C_EBA	Mbuti.SDG	0.229557	0.00226	101.587	487837
Shangshihe	Mongolia_Bayankhongor_EBA	Mbuti.SDG	0.229527	0.002358	97.344	439015
Shangshihe	England_BellBeaker	Mbuti.SDG	0.229523	0.002155	106.518	658675
Shangshihe	Italy_Medieval_EarlyModern_oCentralEuropean.SG	Mbuti.SDG	0.229509	0.0022	104.3	687863
Shangshihe	Russia_Afanasievo_sister.I3950	Mbuti.SDG	0.229497	0.00254	90.34	359713
Shangshihe	Switzerland_EBA_2_1d.rel.MX195.MX197	Mbuti.SDG	0.229473	0.002894	79.303	231795
Shangshihe	Denmark_EarlyViking.SG	Mbuti.SDG	0.22945	0.002283	100.524	660198
Shangshihe	Poland_CWC_1.SG	Mbuti.SDG	0.229448	0.002399	95.645	648710
Shangshihe	Turkey_Hellenistic_WestMediterranean_possible.SG	Mbuti.SDG	0.229444	0.004136	55.478	54472
Shangshihe	Russia_North_Caucasus	Mbuti.SDG	0.229435	0.002302	99.67	440885
Shangshihe	Russia_Afanasievo_published	Mbuti.SDG	0.229435	0.00253	90.697	321786
Shangshihe	Switzerland_EBA_2_1d.rel.MX192.MX197	Mbuti.SDG	0.22943	0.002774	82.697	244596
Shangshihe	Uzbekistan_Dzharkutan_BA_2	Mbuti.SDG	0.229425	0.002429	94.461	527905
Shangshihe	Wales_C_EBA	Mbuti.SDG	0.229414	0.002888	79.429	178867
Shangshihe	Kazakhstan_MLBA_KazakhMys	Mbuti.SDG	0.229389	0.002299	99.794	501547
Shangshihe	Poland_Viking.SG	Mbuti.SDG	0.229385	0.002323	98.745	646843
Shangshihe	Ukraine_EBA_published	Mbuti.SDG	0.229374	0.002875	79.776	251413
Shangshihe	Ukraine_Ozera_EBA_Yamnaya	Mbuti.SDG	0.229372	0.002762	83.046	296988
Shangshihe	Russia_Steppe_Maikop_o2	Mbuti.SDG	0.22937	0.002564	89.452	400688
Shangshihe	Italy_IA_Republic.SG	Mbuti.SDG	0.229365	0.002202	104.149	670026
Shangshihe	England_IA_Roman.SG	Mbuti.SDG	0.229365	0.002241	102.359	670677
Shangshihe	Brahui.DG	Mbuti.SDG	0.229341	0.002284	100.399	651279
Shangshihe	Ukraine_EBA_Yamnaya_o.SG	Mbuti.SDG	0.2293	0.003652	62.791	84778
Shangshihe	Switzerland_LN_oSteppe	Mbuti.SDG	0.229291	0.002585	88.687	306843
Shangshihe	Iran_ShahrISokhta_BA2_published_contam	Mbuti.SDG	0.22926	0.006708	34.175	18790
Shangshihe	WTL_LBA2	Mbuti.SDG	0.229258	0.002649	86.556	445773
Shangshihe	Hungary_IA_Scythian.SG	Mbuti.SDG	0.229249	0.002319	98.857	569680
Shangshihe	Russia_Yaroslavl_Fatyanovo_BA_dup.I7357.SG	Mbuti.SDG	0.229215	0.002555	89.712	433948
Shangshihe	Kazakhstan_Georgievsky_MBA_published	Mbuti.SDG	0.229206	0.002703	84.783	268826
Shangshihe	Spain_ElMiron	Mbuti.SDG	0.229183	0.002792	82.084	299250
Shangshihe	Lithuania_EMN_Narva_twin.Kretuonas2	Mbuti.SDG	0.22918	0.003576	64.084	88701
Shangshihe	Italy_IA_Republic_o.SG	Mbuti.SDG	0.229147	0.002514	91.139	633218
Shangshihe	Brahui.SDG	Mbuti.SDG	0.229143	0.002117	108.238	717115
Shangshihe	Portugal_MBA	Mbuti.SDG	0.229125	0.006398	35.813	17738
Shangshihe	Russia_Ivanovo_Fatyanovo_BA.SG	Mbuti.SDG	0.229122	0.002555	89.662	226185
Shangshihe	Italy_Imperial_oCentralEuropean.SG	Mbuti.SDG	0.229104	0.002418	94.734	576577
Shangshihe	Ukraine_EBA_Yamnaya_published	Mbuti.SDG	0.2291	0.006233	36.756	18731
Shangshihe	TBLS_LBA	Mbuti.SDG	0.229098	0.002644	86.663	521383
Shangshihe	Ukraine_Viking_o.SG	Mbuti.SDG	0.229095	0.002675	85.628	439034
Shangshihe	Russia_Ust_Ishim.DG	Mbuti.SDG	0.229095	0.00269	85.152	597493
Shangshihe	Kazakhstan_Maitan_MLBA_Alakul	Mbuti.SDG	0.229085	0.002197	104.292	618376
Shangshihe	Belgium_UP_Magdalenian_udg	Mbuti.SDG	0.229084	0.003291	69.608	119176
Shangshihe	England_LBA	Mbuti.SDG	0.229048	0.002446	93.657	401912
Shangshihe	Latvia_BA	Mbuti.SDG	0.229046	0.002233	102.551	610250
Shangshihe	Hungary_Langobard	Mbuti.SDG	0.22902	0.002193	104.416	611714
Shangshihe	Kazakhstan_MLBA_Aktogai	Mbuti.SDG	0.229006	0.002224	102.948	549204
Shangshihe	Poland_BellBeaker_published	Mbuti.SDG	0.229001	0.004508	50.803	47684
Shangshihe	Latvia_LN_CordedWare.SG	Mbuti.SDG	0.228999	0.003201	71.541	116609
Shangshihe	Russia_Steppe_Catacomb	Mbuti.SDG	0.228968	0.002302	99.466	443617
Shangshihe	Serbia_Mokrin_EBA_Maros_1d.rel.MOK32.SG	Mbuti.SDG	0.228959	0.002578	88.801	377201
Shangshihe	English.DG	Mbuti.SDG	0.228955	0.002288	100.053	654114
Shangshihe	Russia_MLBA_Sintashta_1d.rel.I1055	Mbuti.SDG	0.228938	0.00389	58.856	64237
Shangshihe	Ukraine_Medieval.SG	Mbuti.SDG	0.22893	0.002542	90.064	589850
Shangshihe	Italy_N_dup.I16762.SG	Mbuti.SDG	0.228923	0.002784	82.235	287647
Shangshihe	Iceland_Viking_1d.rel.VK111.VK230.SG	Mbuti.SDG	0.228909	0.00261	87.708	460293
Shangshihe	Hungary_Avar_5	Mbuti.SDG	0.22886	0.002592	88.295	403844
Shangshihe	Russia_MLBA_Krasnoyarsk_father.or.son.I6718	Mbuti.SDG	0.228845	0.002679	85.422	317738
Shangshihe	Italy_N_oWHG.SG	Mbuti.SDG	0.228835	0.002686	85.209	324100
Shangshihe	Kazakhstan_AkMoustafa_MLBA1	Mbuti.SDG	0.228833	0.002604	87.867	365244
Shangshihe	Polish.DG	Mbuti.SDG	0.228832	0.002442	93.709	638777
Shangshihe	Bulgaria_EBA_o2	Mbuti.SDG	0.228828	0.002583	88.591	418752
Shangshihe	Poland_Medieval_1.SG	Mbuti.SDG	0.22881	0.00509	44.953	28606
Shangshihe	Switzerland_EBA_2	Mbuti.SDG	0.228801	0.002188	104.557	595360
Shangshihe	Russia_Sunghir2.SG	Mbuti.SDG	0.22879	0.002628	87.072	637495
Shangshihe	Estonia_IdaViru_CordedWare_Neolithic.SG	Mbuti.SDG	0.228768	0.003969	57.632	60619
Shangshihe	Spain_Islamic_Emirate	Mbuti.SDG	0.228754	0.004831	47.353	37953
Shangshihe	Russia_Caucasus_EBA_Yamnaya	Mbuti.SDG	0.22873	0.0024	95.291	364077
Shangshihe	Hungarian.DG	Mbuti.SDG	0.228682	0.00231	99.011	653981
Shangshihe	England_Viking_o.SG	Mbuti.SDG	0.228666	0.00244	93.71	533849
Shangshihe	Serbia_IronGates_Mesolithic_daughter_I5236	Mbuti.SDG	0.228636	0.002632	86.87	432634
Shangshihe	Wales_N_all.SG	Mbuti.SDG	0.228613	0.00395	57.883	52280
Shangshihe	Uzbekistan_Kashkarchi_BA	Mbuti.SDG	0.228601	0.002503	91.324	373376
Shangshihe	Germany_BellBeaker	Mbuti.SDG	0.228601	0.002171	105.299	675240
Shangshihe	Sweden_IA_1.SG	Mbuti.SDG	0.228581	0.003817	59.888	72772
Shangshihe	Poland_Koszyce_GAC.SG_son.RISE1159.SG.son.RISE1168.SG	Mbuti.SDG	0.228577	0.002496	91.559	544854
Shangshihe	Italy_LA_oCentralEuropean_o1CentralEuropean.SG	Mbuti.SDG	0.228548	0.002285	100.017	660333
Shangshihe	Poland_Southeast_CordedWare.SG_father.or.son.pcw040.SG	Mbuti.SDG	0.228547	0.003493	65.426	92490
Shangshihe	Italy_North_BellBeaker_1	Mbuti.SDG	0.228512	0.002867	79.699	197614
Shangshihe	Ireland_Megalithic.SG_father.prs002-ALL_DATA.SG	Mbuti.SDG	0.228488	0.003957	57.741	63577
Shangshihe	Poland_EBA	Mbuti.SDG	0.22848	0.002554	89.468	386803
Shangshihe	Russia_SaltovoMayaki.SG	Mbuti.SDG	0.228473	0.00424	53.879	49235
Shangshihe	Kazakhstan_MLBA_Solyanka	Mbuti.SDG	0.228473	0.003116	73.313	151492
Shangshihe	Spain_Formentera_MBA	Mbuti.SDG	0.228459	0.003962	57.663	72589
Shangshihe	Tajikistan_C_Sarazm	Mbuti.SDG	0.228438	0.002324	98.316	461316
Shangshihe	KKSX_IA3	Mbuti.SDG	0.228432	0.003271	69.826	122025
Shangshihe	England_IA_o.SG	Mbuti.SDG	0.228422	0.002851	80.107	265085
Shangshihe	Slovakia_Poprad.SG	Mbuti.SDG	0.228381	0.002835	80.563	270353
Shangshihe	Iceland_Early_Christian_o.SG	Mbuti.SDG	0.228355	0.003007	75.945	143498
Shangshihe	Afghanistan_DarralKur_MBA	Mbuti.SDG	0.228352	0.007003	32.609	14156
Shangshihe	Ukraine_Scythian.SG	Mbuti.SDG	0.228347	0.002424	94.184	615147
Shangshihe	Portugal_EBA	Mbuti.SDG	0.228291	0.003632	62.855	69163
Shangshihe	Poland_ChopiceVeseleCulture	Mbuti.SDG	0.228284	0.002385	95.719	434328
Shangshihe	Iceland_Early_Christian.SG	Mbuti.SDG	0.228278	0.002626	86.92	288100
Shangshihe	Norway_Medieval_o.SG	Mbuti.SDG	0.228245	0.004102	55.64	58858
Shangshihe	Poland_Koszyce_GAC.SG_brother.RISE1169.SG.brother.RISE1173.SG.brother.RISE1163.SG	Mbuti.SDG	0.228228	0.002555	89.32	583517
Shangshihe	Netherlands_BellBeaker	Mbuti.SDG	0.228189	0.002258	101.072	550507
Shangshihe	Ukraine_N_father.or.son.I5875_published	Mbuti.SDG	0.228136	0.005759	39.614	26502
Shangshihe	Spain_IA_o	Mbuti.SDG	0.228132	0.00312	73.108	140486
Shangshihe	Russia_Sunghir3.SG	Mbuti.SDG	0.22809	0.002676	85.225	646039
Shangshihe	Iran_ShahrISokhta_BA3	Mbuti.SDG	0.228087	0.005573	40.924	27286
Shangshihe	Poland_BellBeaker	Mbuti.SDG	0.228039	0.002247	101.505	534805
Shangshihe	Serbia_Mokrin_EBA_Maros.SG	Mbuti.SDG	0.228023	0.002186	104.312	696514
Shangshihe	Spain_Greek_oLocal	Mbuti.SDG	0.228011	0.002399	95.051	517615
Shangshihe	Italian_North.DG	Mbuti.SDG	0.228006	0.002477	92.038	638351
Shangshihe	Ukraine_Eneolithic	Mbuti.SDG	0.227978	0.002469	92.351	309981
Shangshihe	Albanian.DG	Mbuti.SDG	0.227939	0.002497	91.298	638677
Shangshihe	Pakistan_Medieval_RajaGira	Mbuti.SDG	0.227936	0.002517	90.568	451808
Shangshihe	Armenia_LBA_LchashenMetsamor.SG	Mbuti.SDG	0.227911	0.002399	95.015	467626
Shangshihe	Sweden_LNBA	Mbuti.SDG	0.227893	0.002703	84.325	317988
Shangshihe	Russia_MLBA_Sintashta_brother.I1053	Mbuti.SDG	0.227876	0.002605	87.478	433546
Shangshihe	Spain_BA.SG	Mbuti.SDG	0.227875	0.002401	94.891	590187
Shangshihe	Netherlands_BA	Mbuti.SDG	0.227857	0.002478	91.953	434969
Shangshihe	Iceland_Pre_Christian.SG	Mbuti.SDG	0.227809	0.002234	101.991	694533
Shangshihe	Sweden_FBC.SG	Mbuti.SDG	0.227799	0.002627	86.715	340694
Shangshihe	Italy_Medieval_EarlyModern_o.SG	Mbuti.SDG	0.227794	0.002814	80.943	323440
Shangshihe	Hungary_LBA_EIA_dup.I11683	Mbuti.SDG	0.227784	0.005445	41.837	24056
Shangshihe	Scotland_MBA	Mbuti.SDG	0.227783	0.002295	99.231	510218
Shangshihe	Russia_Ivanovo_Fatyanovo_BA_lc.SG	Mbuti.SDG	0.227767	0.006439	35.374	17363
Shangshihe	Basque.SDG	Mbuti.SDG	0.227765	0.002219	102.64	715482
Shangshihe	Portugal_C.SG	Mbuti.SDG	0.227747	0.002501	91.045	574984
Shangshihe	Spain_Girona_Visigoth_published	Mbuti.SDG	0.227743	0.003158	72.107	102795
Shangshihe	Sweden_Ansarve_Megalithic.SG	Mbuti.SDG	0.227723	0.002307	98.707	663016
Shangshihe	MXL_oEuropean.SG	Mbuti.SDG	0.227715	0.00239	95.29	662743
Shangshihe	Belgium_UP_Magdalenian	Mbuti.SDG	0.22771	0.002903	78.451	204510
Shangshihe	Lezgin.DG	Mbuti.SDG	0.227695	0.002342	97.204	653042
Shangshihe	Bergamo.DG	Mbuti.SDG	0.227694	0.002455	92.761	638106
Shangshihe	Mongolia_Arkhangai_MLBAtoEIAorMedieval	Mbuti.SDG	0.227692	0.002684	84.833	240802
Shangshihe	Italy_Medieval_o1.SG	Mbuti.SDG	0.227677	0.002687	84.744	440122
Shangshihe	Mongolia_Arkhangai_EarlyMedieval_1d.rel.OLN002	Mbuti.SDG	0.227668	0.003533	64.434	95474
Shangshihe	Portugal_LN_C.SG	Mbuti.SDG	0.227627	0.00231	98.551	657287
Shangshihe	Ukraine_N_father.or.son.I5883_published	Mbuti.SDG	0.227625	0.006049	37.631	20518
Shangshihe	Spain_Carolingian	Mbuti.SDG	0.227612	0.002692	84.539	232777
Shangshihe	Turkmenistan_C_Namazga_o.SG	Mbuti.SDG	0.227605	0.002756	82.591	251436
Shangshihe	Russia_North_Caucasus_MBA_rel.KBD001	Mbuti.SDG	0.227565	0.002516	90.447	379460
Shangshihe	Spain_Visigoth_Barcelona	Mbuti.SDG	0.227564	0.0027	84.272	215623
Shangshihe	Uzbekistan_Bustan_Eneolithic	Mbuti.SDG	0.227552	0.002702	84.222	316137
Shangshihe	Avar.SG	Mbuti.SDG	0.227543	0.002569	88.56	608859
Shangshihe	Spain_C_oSteppe	Mbuti.SDG	0.22751	0.002291	99.302	582971
Shangshihe	Iceland_Viking_1d.rel.VK110.VK230.SG	Mbuti.SDG	0.22751	0.002661	85.501	361122
Shangshihe	Romania_PesteraMuierii_EUP	Mbuti.SDG	0.227504	0.002667	85.297	650442
Shangshihe	Italy_LA_oCentralEuropean_o2CentralEuropean.SG	Mbuti.SDG	0.22746	0.002554	89.049	444841
Shangshihe	Poland_BellBeaker_father.I6582_father.I6535	Mbuti.SDG	0.22745	0.00277	82.108	294635
Shangshihe	Italy_Tagliente_LPaleolithic	Mbuti.SDG	0.227448	0.003674	61.912	105964
Shangshihe	Armenia_MBA.SG	Mbuti.SDG	0.227435	0.002845	79.955	207903
Shangshihe	Turkey_Alalakh_MLBA_contam	Mbuti.SDG	0.227426	0.004156	54.727	48459
Shangshihe	Denmark_Viking_o1.SG	Mbuti.SDG	0.227423	0.002577	88.24	457558
Shangshihe	Poland_Southeast_BellBeaker.SG	Mbuti.SDG	0.227414	0.002403	94.629	474733
Shangshihe	Spain_EBA_1d.rel.I4560	Mbuti.SDG	0.227403	0.002635	86.294	306264
Shangshihe	Portugal_MBA.SG	Mbuti.SDG	0.227398	0.002284	99.582	626037
Shangshihe	Hungary_EBA_BellBeaker	Mbuti.SDG	0.227392	0.002245	101.295	632270
Shangshihe	Hungary_LateC_Baden_contam	Mbuti.SDG	0.227391	0.004621	49.208	39446
Shangshihe	Hungary_EBA_Mako	Mbuti.SDG	0.227355	0.002601	87.403	384619
Shangshihe	Serbia_Mokrin_EBA_Maros_1d.rel.MOK15.SG	Mbuti.SDG	0.227334	0.002572	88.4	479818
Shangshihe	Hungary_LBA	Mbuti.SDG	0.227326	0.002602	87.379	432511
Shangshihe	Turkmenistan_Gonur_BA_1_lc	Mbuti.SDG	0.227318	0.004013	56.644	57164
Shangshihe	TSI.SG	Mbuti.SDG	0.227307	0.002167	104.888	726181
Shangshihe	Spain_Medieval	Mbuti.SDG	0.2273	0.002465	92.196	402568
Shangshihe	England_C_EBA	Mbuti.SDG	0.227293	0.00218	104.273	625607
Shangshihe	Italy_North_Villabruna_HG	Mbuti.SDG	0.227239	0.002744	82.806	452810
Shangshihe	Tuscan_1.DG	Mbuti.SDG	0.227229	0.002279	99.696	653488
Shangshihe	Switzerland_EBA_2_father.or.son.RA64	Mbuti.SDG	0.227206	0.002807	80.942	194724
Shangshihe	Spain_C.SG	Mbuti.SDG	0.227176	0.002305	98.564	663745
Shangshihe	Croatia_Vucedol	Mbuti.SDG	0.227156	0.003454	65.763	95881
Shangshihe	Iran_BA_HajjiFiruz	Mbuti.SDG	0.227149	0.002468	92.036	453559
Shangshihe	Bulgaria_C_oSteppe_published	Mbuti.SDG	0.227146	0.005305	42.817	28723
Shangshihe	Basque.DG	Mbuti.SDG	0.227144	0.00232	97.916	653458
Shangshihe	Spain_Roman_oLocal	Mbuti.SDG	0.227137	0.002712	83.747	208751
Shangshihe	Poland_Koszyce_GAC.SG_daughter.RISE1170.SG.sister.RISE1164.SG	Mbuti.SDG	0.227135	0.002557	88.821	605554
Shangshihe	Iran_Mesolithic_HotuIIIb	Mbuti.SDG	0.227107	0.006976	32.558	15626
Shangshihe	Poland_Koszyce_GAC.SG_brother.RISE1168.SG.brother.RISE1173.SG.brother.RISE1163.SG	Mbuti.SDG	0.227103	0.002624	86.542	394067
Shangshihe	Turkmenistan_EBA_Parkhai	Mbuti.SDG	0.227077	0.002518	90.176	443223
Shangshihe	Spain_UP_Azilian	Mbuti.SDG	0.227072	0.003076	73.825	162768
Shangshihe	Uzbekistan_Bustan_BA	Mbuti.SDG	0.227067	0.00221	102.723	528944
Shangshihe	Scotland_BellBeaker	Mbuti.SDG	0.227026	0.002341	96.958	413123
Shangshihe	Turkey_AsikliHoyuk_EN_Preceramic.SG	Mbuti.SDG	0.22702	0.005026	45.166	29942
Shangshihe	Scotland_LBA	Mbuti.SDG	0.227006	0.002283	99.44	527938
Shangshihe	Bulgaria_Varna_C_o2	Mbuti.SDG	0.22698	0.008449	26.865	10447
Shangshihe	Spain_EBA_1d.rel.I4561	Mbuti.SDG	0.226967	0.002904	78.154	185106
Shangshihe	Turkmenistan_C_Geoksyur_contam	Mbuti.SDG	0.22695	0.004285	52.968	46118
Shangshihe	Italian_North.SDG	Mbuti.SDG	0.226932	0.002168	104.697	716735
Shangshihe	JRTG_LBA1	Mbuti.SDG	0.226925	0.002669	85.017	326463
Shangshihe	Bulgarian.DG	Mbuti.SDG	0.226903	0.002287	99.196	653539
Shangshihe	Hungary_Avar_5_daughter.or.mother.AV1	Mbuti.SDG	0.226901	0.002637	86.046	382291
Shangshihe	Russia_EBA_Yamnaya_o	Mbuti.SDG	0.226874	0.00297	76.399	163002
Shangshihe	Poland_Koszyce_GAC.SG_brother.RISE1169.SG.brother.RISE1168.SG.brother.RISE1163.SG	Mbuti.SDG	0.226857	0.002479	91.516	601709
Shangshihe	Russia_Srubnaya_1d.rel.I0430	Mbuti.SDG	0.226837	0.003538	64.122	91345
Shangshihe	G218_BA3	Mbuti.SDG	0.226832	0.002807	80.806	211361
Shangshihe	Bulgaria_C_published	Mbuti.SDG	0.226832	0.007576	29.94	12169
Shangshihe	Spain_Girona_Visigoth	Mbuti.SDG	0.226801	0.002265	100.114	435108
Shangshihe	Poland_Koszyce_GAC.SG_daughter.RISE1166.SG.sister.RISE1171.SG	Mbuti.SDG	0.226771	0.002484	91.287	582984
Shangshihe	Sweden_LN.SG	Mbuti.SDG	0.226767	0.002408	94.165	593040
Shangshihe	Spain_C_oAnatolia.SG	Mbuti.SDG	0.226758	0.002543	89.163	646385
Shangshihe	Spain_IA	Mbuti.SDG	0.226733	0.002255	100.552	506764
Shangshihe	Bulgaria_MalakPreslavets_N_oLowEEF	Mbuti.SDG	0.226676	0.0034	66.671	109038
Shangshihe	Hungary_Hunyadihalom_MCHA	Mbuti.SDG	0.22665	0.002637	85.965	328346
Shangshihe	Spain_MLN_published	Mbuti.SDG	0.226635	0.002607	86.948	313292
Shangshihe	Hungary_EarlyC_Tiszapolgar_Bodrogkeresztur_published	Mbuti.SDG	0.226623	0.002586	87.637	435528
Shangshihe	Portugal_MN.SG	Mbuti.SDG	0.226599	0.002245	100.932	674806
Shangshihe	Ireland_EN.SG	Mbuti.SDG	0.226594	0.002243	101.037	662609
Shangshihe	Kazakhstan_MLBA_Bylkyldak	Mbuti.SDG	0.226557	0.002582	87.743	419398
Shangshihe	Spain_Medieval_published	Mbuti.SDG	0.226519	0.00265	85.484	242229
Shangshihe	Estonia_CordedWare	Mbuti.SDG	0.226515	0.002955	76.667	200784
Shangshihe	Portugal_LN_C_o.SG	Mbuti.SDG	0.226509	0.004695	48.241	33477
Shangshihe	Russia_MLBA_Sintashta_brother.I1086	Mbuti.SDG	0.226499	0.00515	43.984	33326
Shangshihe	Turkmenistan_Gonur_BA_1	Mbuti.SDG	0.226482	0.002194	103.211	513237
Shangshihe	IBS.SG	Mbuti.SDG	0.226478	0.002158	104.941	727516
Shangshihe	Italy_IA_Republic_oEasternMediterranean.SG	Mbuti.SDG	0.226472	0.00248	91.31	581646
Shangshihe	Poland_Ksiaznice_GAC.SG	Mbuti.SDG	0.226446	0.002312	97.95	576043
Shangshihe	Hungary_EarlyC_Tiszapolgar_contam	Mbuti.SDG	0.226415	0.003647	62.088	80738
Shangshihe	Spain_IA_Celt	Mbuti.SDG	0.226408	0.002461	91.993	485361
Shangshihe	Spain_LN.SG	Mbuti.SDG	0.226397	0.002828	80.042	193391
Shangshihe	Poland_Wilczyce_GAC.SG	Mbuti.SDG	0.226368	0.002825	80.136	218720
Shangshihe	Ireland_N.SG	Mbuti.SDG	0.226346	0.002546	88.908	648365
Shangshihe	Ireland_MN.SG	Mbuti.SDG	0.226337	0.002218	102.056	704304
Shangshihe	Hungary_EarlyC_Tiszapolgar	Mbuti.SDG	0.226308	0.002593	87.285	280912
Shangshihe	Lebanon_Medieval_o4.SG	Mbuti.SDG	0.226302	0.002582	87.642	626014
Shangshihe	Italy_Sardinia_C_BA.SG	Mbuti.SDG	0.22629	0.002349	96.32	577670
Shangshihe	Kazakhstan_MLBA_Sintashta_o.SG	Mbuti.SDG	0.226274	0.005531	40.912	24537
Shangshihe	Poland_Ksiaznice_GAC.SG_mother.or.daughter.RISE1248.SG	Mbuti.SDG	0.226246	0.002672	84.657	336027
Shangshihe	Spanish.DG	Mbuti.SDG	0.226218	0.00231	97.936	653421
Shangshihe	Turkey_Ikiztepe	Mbuti.SDG	0.226202	0.004461	50.704	36604
Shangshihe	Serbia_Mokrin_EBA_Maros_oAegean.SG	Mbuti.SDG	0.226188	0.002437	92.816	513681
Shangshihe	Denmark_Djursland_SingleGraveCulture.SG	Mbuti.SDG	0.226183	0.002624	86.188	398752
Shangshihe	Austria_Krems1_1	Mbuti.SDG	0.226182	0.002678	84.456	337584
Shangshihe	Sweden_Late_N.SG	Mbuti.SDG	0.226163	0.002596	87.119	260922
Shangshihe	JRTG_LBA2	Mbuti.SDG	0.226122	0.003051	74.118	161497
Shangshihe	ABST_IA3	Mbuti.SDG	0.226118	0.002718	83.197	259579
Shangshihe	Poland_EBA_Unetice.SG	Mbuti.SDG	0.22609	0.00249	90.792	319755
Shangshihe	Hungary_IA_Scythian_o.SG	Mbuti.SDG	0.226085	0.00281	80.464	256100
Shangshihe	Ireland_EN_MN.SG	Mbuti.SDG	0.226076	0.002326	97.21	666440
Shangshihe	Uzbekistan_Dzharkutan_BA_3	Mbuti.SDG	0.226071	0.002615	86.451	352553
Shangshihe	Poland_Koszyce_GAC.SG	Mbuti.SDG	0.226064	0.002218	101.913	679756
Shangshihe	Bulgaria_EBA_Ezero	Mbuti.SDG	0.226062	0.005528	40.897	24080
Shangshihe	Spain_Greek_oAegean	Mbuti.SDG	0.226053	0.002588	87.361	434263
Shangshihe	Uzbekistan_Dzharkutan_BA_1	Mbuti.SDG	0.226034	0.002208	102.352	572055
Shangshihe	Turkmenistan_LBA_Parkhai	Mbuti.SDG	0.226011	0.002515	89.867	421528
Shangshihe	Spain_Menorca_LBA	Mbuti.SDG	0.226008	0.002604	86.803	380833
Shangshihe	Iranian.DG	Mbuti.SDG	0.226006	0.002286	98.876	652389
Shangshihe	Turkmenistan_C_Geoksyur_1.or.2d.rel.I8524_1d.rel.I8505	Mbuti.SDG	0.226002	0.003544	63.773	96113
Shangshihe	Italy_North_Remedello_C.SG	Mbuti.SDG	0.225984	0.002586	87.394	357074
Shangshihe	Uzbekistan_SappaliTepe_BA2	Mbuti.SDG	0.225969	0.002391	94.509	519492
Shangshihe	Poland_Koszyce_GAC.SG_son.RISE1170.SG.brother.RISE1164.SG	Mbuti.SDG	0.225952	0.002568	87.977	414106
Shangshihe	Spain_EBA	Mbuti.SDG	0.225946	0.002194	102.966	659197
Shangshihe	Portugal_LN_C	Mbuti.SDG	0.225943	0.002549	88.656	439376
Shangshihe	Ukraine_Eneolithic_Trypillia	Mbuti.SDG	0.225932	0.002926	77.223	153895
Shangshihe	Italy_Medieval_EarlyModern.SG	Mbuti.SDG	0.22592	0.00217	104.089	696079
Shangshihe	Russia_MLBA_Sintashta_published	Mbuti.SDG	0.225919	0.003133	72.119	136806
Shangshihe	Turkmenistan_C_Namazga.SG	Mbuti.SDG	0.225874	0.002518	89.693	370155
Shangshihe	Russia_Caucasus_LateMaikop_rel.MK5004	Mbuti.SDG	0.225833	0.00266	84.894	348680
Shangshihe	Ireland_Megalithic.SG	Mbuti.SDG	0.225832	0.002291	98.586	674377
Shangshihe	Iran_IA_HajjiFiruz	Mbuti.SDG	0.225822	0.002662	84.836	218122
Shangshihe	Sweden_Viking_1d.rel.VK406.SG	Mbuti.SDG	0.22582	0.00265	85.229	301926
Shangshihe	Switzerland_EBA_2_brother.MX188	Mbuti.SDG	0.225819	0.002747	82.199	229726
Shangshihe	Russia_Yaroslavl_Fatyanovo_BA_dup.I7353.SG	Mbuti.SDG	0.225817	0.004055	55.692	53338
Shangshihe	Poland_Sandomierz_GAC.SG	Mbuti.SDG	0.225814	0.002452	92.089	461330
Shangshihe	Russia_North_Caucasus_MBA	Mbuti.SDG	0.225811	0.002281	98.989	527331
Shangshihe	Switzerland_LN_contam_o	Mbuti.SDG	0.22581	0.005036	44.835	30310
Shangshihe	Scotland_N_published	Mbuti.SDG	0.225775	0.004	56.449	60426
Shangshihe	Italy_Sardinia_C_o	Mbuti.SDG	0.225743	0.00254	88.867	467539
Shangshihe	Sweden_TRB_MN.SG	Mbuti.SDG	0.225736	0.002652	85.131	374068
Shangshihe	Spain_C_published	Mbuti.SDG	0.225736	0.002461	91.733	389024
Shangshihe	Denmark_LN.SG	Mbuti.SDG	0.225704	0.004122	54.756	61606
Shangshihe	Bulgaria_MalakPreslavets_N_oLowEEF_1d.rel.I1108	Mbuti.SDG	0.225645	0.003016	74.822	170914
Shangshihe	Latvia_LN_CordedWare	Mbuti.SDG	0.225644	0.00338	66.761	94366
Shangshihe	Poland_GAC.SG	Mbuti.SDG	0.225633	0.002491	90.562	571154
Shangshihe	Hungary_Baden_LateCA.SG	Mbuti.SDG	0.225619	0.002573	87.683	408273
Shangshihe	Cretan.DG	Mbuti.SDG	0.225617	0.002393	94.279	653272
Shangshihe	Italy_Sicily_MN	Mbuti.SDG	0.225614	0.002292	98.429	621704
Shangshihe	Spain_Girona_Visigoth_1d.rel.I12032_published	Mbuti.SDG	0.225587	0.006343	35.566	19145
Shangshihe	Portugal_C	Mbuti.SDG	0.225587	0.002233	101.039	604602
Shangshihe	Poland_Globular_Amphora_published	Mbuti.SDG	0.225567	0.005032	44.825	36972
Shangshihe	Scotland_Megalithic.SG	Mbuti.SDG	0.225527	0.002425	92.985	517455
Shangshihe	Spain_EBA_Mallorca	Mbuti.SDG	0.225509	0.003308	68.163	113937
Shangshihe	Russia_MBA_Poltavka_contam	Mbuti.SDG	0.225487	0.007291	30.926	13990
Shangshihe	Italy_Imperial.SG	Mbuti.SDG	0.225482	0.002152	104.768	708779
Shangshihe	Germany_CordedWare.SG	Mbuti.SDG	0.225482	0.00322	70.023	111820
Shangshihe	India_RoopkundB_oNearEast	Mbuti.SDG	0.225479	0.002841	79.376	277935
Shangshihe	Spain_MLN	Mbuti.SDG	0.225475	0.00218	103.412	661980
Shangshihe	Uzbekistan_SappaliTepe_BA	Mbuti.SDG	0.225469	0.002147	105.026	656503
Shangshihe	Russia_Yaroslavl_Fatyanovo_BA_dup.I7662.SG	Mbuti.SDG	0.225467	0.003142	71.754	110407
Shangshihe	Italy_LA_oSardiniaLike.SG	Mbuti.SDG	0.225465	0.002614	86.257	398829
Shangshihe	Poland_Koszyce_GAC.SG_mother.RISE1163.SG.mother.RISE1173.SG	Mbuti.SDG	0.22545	0.002459	91.669	604495
Shangshihe	Sweden_Gotland_Vasterbjers_PittedWare_BattleAxe_o_minus.SG	Mbuti.SDG	0.225441	0.005646	39.928	25182
Shangshihe	Hungary_LateC_Baden_published	Mbuti.SDG	0.225386	0.002347	96.049	502629
Shangshihe	Serbia_EN_Starcevo	Mbuti.SDG	0.225377	0.002626	85.814	421402
Shangshihe	Russia_MLBA_Sintashta.SG	Mbuti.SDG	0.225372	0.002339	96.355	534194
Shangshihe	Italy_C.SG	Mbuti.SDG	0.22536	0.002357	95.595	654765
Shangshihe	Switzerland_LN	Mbuti.SDG	0.225356	0.002195	102.676	644628
Shangshihe	Ireland_LN.SG	Mbuti.SDG	0.225354	0.002299	98.038	668943
Shangshihe	Poland_Medieval_2.SG	Mbuti.SDG	0.225325	0.003787	59.503	61406
Shangshihe	Spain_EN_1d.or.2d.rel.TOR.6.SG	Mbuti.SDG	0.22531	0.005101	44.171	33104
Shangshihe	Italy_Medieval.SG	Mbuti.SDG	0.225279	0.002268	99.338	629698
Shangshihe	Switzerland_LN_1d.rel.Aes12.1d.rel.Aes3	Mbuti.SDG	0.225276	0.002703	83.33	259038
Shangshihe	Turkey_Catalhoyuk_N_Ceramic.SG	Mbuti.SDG	0.225271	0.002628	85.72	236231
Shangshihe	Spain_MBA_Formentera_all	Mbuti.SDG	0.225243	0.002657	84.76	355243
Shangshihe	Spain_EN.SG	Mbuti.SDG	0.225217	0.002386	94.406	639860
Shangshihe	Scotland_N.SG	Mbuti.SDG	0.225159	0.002419	93.069	445772
Shangshihe	Georgian.DG	Mbuti.SDG	0.225113	0.002244	100.329	652902
Shangshihe	Bulgaria_Varna_C	Mbuti.SDG	0.2251	0.002922	77.043	212152
Shangshihe	Bulgaria_EBA	Mbuti.SDG	0.225089	0.00249	90.409	403761
Shangshihe	Armenian.DG	Mbuti.SDG	0.225065	0.002252	99.937	653202
Shangshihe	Makrani.DG	Mbuti.SDG	0.225027	0.002264	99.397	650817
Shangshihe	Turkey_MLBA_AssyrianColonyPeriod.SG	Mbuti.SDG	0.225018	0.002462	91.403	418195
Shangshihe	Sweden_TRB_MN	Mbuti.SDG	0.224988	0.002889	77.871	160892
Shangshihe	Hungary_EBA_Protonagyrev	Mbuti.SDG	0.224985	0.002417	93.066	387728
Shangshihe	Turkey_Boncuklu_N.SG	Mbuti.SDG	0.224977	0.002532	88.845	606999
Shangshihe	Luxembourg_Loschbour	Mbuti.SDG	0.224959	0.003003	74.906	247975
Shangshihe	Spain_IA_published	Mbuti.SDG	0.224956	0.002431	92.552	319239
Shangshihe	England_N.SG	Mbuti.SDG	0.224925	0.002242	100.322	679565
Shangshihe	Poland_Viking_father.or.son.VK156.SG	Mbuti.SDG	0.224914	0.005205	43.21	27791
Shangshihe	Turkmenistan_LBA_Sumbar	Mbuti.SDG	0.224893	0.002659	84.566	337865
Shangshihe	Italian_Sardinian.SDG	Mbuti.SDG	0.224873	0.002355	95.467	671578
Shangshihe	Spain_C	Mbuti.SDG	0.224851	0.00221	101.741	671288
Shangshihe	Russia_Yaroslavl_Fatyanovo_BA_dup.I7354.SG	Mbuti.SDG	0.224841	0.003842	58.515	61302
Shangshihe	Croatia_MBA	Mbuti.SDG	0.22484	0.002471	91.006	428590
Shangshihe	Spain_Hellenistic_oAegean	Mbuti.SDG	0.224836	0.002775	81.014	223746
Shangshihe	Kazakhstan_Central_Tasmola_o1.SG	Mbuti.SDG	0.224778	0.004267	52.684	49965
Shangshihe	Netherlands_BellBeaker_published	Mbuti.SDG	0.224767	0.007937	28.319	11875
Shangshihe	Poland_Koszyce_GAC.SG_son.RISE1166.SG.brother.RISE1167.SG	Mbuti.SDG	0.224733	0.002445	91.908	589674
Shangshihe	Italy_LA.SG	Mbuti.SDG	0.224712	0.002173	103.427	693660
Shangshihe	Scotland_N_mediumlowEEF	Mbuti.SDG	0.224703	0.002316	97.005	520281
Shangshihe	Poland_BKG_o1.SG	Mbuti.SDG	0.224695	0.002671	84.11	342696
Shangshihe	Hungary_LateC_Baden	Mbuti.SDG	0.224691	0.002215	101.426	613212
Shangshihe	Armenia_MBA	Mbuti.SDG	0.224678	0.002724	82.49	426928
Shangshihe	Romania_Glavanesti_o1	Mbuti.SDG	0.224662	0.005139	43.713	27761
Shangshihe	Turkmenistan_MBA_Parkhai	Mbuti.SDG	0.22466	0.002544	88.307	407600
Shangshihe	Italy_Sardinia_EBA	Mbuti.SDG	0.224654	0.002209	101.678	658441
Shangshihe	Spain_C_father.or.son.I0460	Mbuti.SDG	0.224647	0.003951	56.852	67203
Shangshihe	Russia_Moscow_Fatyanovo_BA_dup.I7351.SG	Mbuti.SDG	0.224644	0.002539	88.465	415189
Shangshihe	Switzerland_BellBeaker	Mbuti.SDG	0.224643	0.003129	71.794	109510
Shangshihe	Russia_Kostenki14	Mbuti.SDG	0.224642	0.002757	81.471	589100
Shangshihe	Switzerland_EBA_2_contam	Mbuti.SDG	0.224636	0.004425	50.767	44291
Shangshihe	Italy_Sardinia_BA_Nuragic	Mbuti.SDG	0.224626	0.002259	99.437	651125
Shangshihe	Italy_North_Remedello_EBA.SG	Mbuti.SDG	0.224622	0.003365	66.758	112522
Shangshihe	Croatia_LateC_EBA_Vucedol	Mbuti.SDG	0.224611	0.002864	78.417	188227
Shangshihe	Gibraltar_EBA	Mbuti.SDG	0.224608	0.002542	88.364	256574
Shangshihe	Italy_Sardinia_BA_Nuragic_o	Mbuti.SDG	0.224574	0.002398	93.668	552850
Shangshihe	Lebanon_Medieval_o5.SG	Mbuti.SDG	0.224567	0.002905	77.298	192925
Shangshihe	Armenia_EBA	Mbuti.SDG	0.224567	0.002296	97.815	553890
Shangshihe	Russia_Caucasus_LateMaikop	Mbuti.SDG	0.224554	0.00259	86.698	394100
Shangshihe	Spain_EN_o.SG	Mbuti.SDG	0.224512	0.005765	38.945	23768
Shangshihe	Sardinian.SDG	Mbuti.SDG	0.224512	0.002184	102.776	717142
Shangshihe	Denmark_BA.SG	Mbuti.SDG	0.224468	0.005036	44.574	33265
Shangshihe	Italy_Sardinia_EarlyMedieval_o	Mbuti.SDG	0.22446	0.002677	83.85	429382
Shangshihe	Bulgaria_Krepost_N	Mbuti.SDG	0.224446	0.003566	62.937	86405
Shangshihe	Poland_BKG.SG	Mbuti.SDG	0.224442	0.002233	100.504	677905
Shangshihe	JMCY_HE_K	Mbuti.SDG	0.2244	0.005713	39.278	24715
Shangshihe	Russia_Caucasus_Maikop_Novosvobodnaya	Mbuti.SDG	0.224384	0.002406	93.253	385595
Shangshihe	Spain_MBA	Mbuti.SDG	0.224369	0.002302	97.476	529325
Shangshihe	Serbia_Mokrin_EBA_Maros_1d.rel.MOK24A.SG	Mbuti.SDG	0.224354	0.002677	83.811	411410
Shangshihe	Makrani.SDG	Mbuti.SDG	0.224348	0.002116	106.024	718259
Shangshihe	Hungary_LateC_Protoboleraz	Mbuti.SDG	0.224343	0.002427	92.422	477450
Shangshihe	Bulgaria_MalakPreslavets_N	Mbuti.SDG	0.224341	0.002869	78.187	159964
Shangshihe	Scotland_C_EBA_mediumhighEEF	Mbuti.SDG	0.224292	0.002766	81.077	230256
Shangshihe	Italy_N.SG	Mbuti.SDG	0.224289	0.002288	98.041	676058
Shangshihe	Turkmenistan_C_Geoksyur	Mbuti.SDG	0.224281	0.002166	103.557	562860
Shangshihe	Spain_MBA_published	Mbuti.SDG	0.22428	0.003057	73.364	157815
Shangshihe	Turkey_C	Mbuti.SDG	0.224273	0.00253	88.631	512091
Shangshihe	Spain_Hellenistic_oMixed	Mbuti.SDG	0.224267	0.003679	60.965	75310
Shangshihe	PUR_oEuropean.SG	Mbuti.SDG	0.224225	0.002705	82.896	646041
Shangshihe	Bulgaria_IA	Mbuti.SDG	0.224182	0.002721	82.379	314638
Shangshihe	Lebanon_IA2.SG	Mbuti.SDG	0.224153	0.002386	93.939	458254
Shangshihe	Turkey_Alalakh_MLBA_daughter.ALA001	Mbuti.SDG	0.224125	0.005184	43.236	27582
Shangshihe	Bulgaria_MalakPreslavets_N_published	Mbuti.SDG	0.224125	0.004166	53.792	51658
Shangshihe	Scotland_N	Mbuti.SDG	0.224112	0.002203	101.726	663146
Shangshihe	Sweden_Viking_lc.SG	Mbuti.SDG	0.224072	0.005917	37.868	20598
Shangshihe	Moldova_Glinoe_Scythian_o1.SG	Mbuti.SDG	0.224052	0.006466	34.649	19707
Shangshihe	Sardinian.DG	Mbuti.SDG	0.224042	0.002196	102.041	661839
Shangshihe	Gibraltar_EN	Mbuti.SDG	0.224031	0.003164	70.798	160256
Shangshihe	Ukraine_Scythian.WGC	Mbuti.SDG	0.224005	0.007565	29.612	11670
Shangshihe	Turkmenistan_LBA_Parkhai_o	Mbuti.SDG	0.223993	0.002527	88.627	416392
Shangshihe	Croatia_C_Lasinja_contam	Mbuti.SDG	0.223946	0.003909	57.293	61911
Shangshihe	Switzerland_LN_father.or.son.Aes24.1d.rel.Aes19.1d.rel.Aes3	Mbuti.SDG	0.223943	0.002788	80.327	210195
Shangshihe	Austria_EN_LBK	Mbuti.SDG	0.223941	0.002477	90.395	464843
Shangshihe	Poland_CordedWare_ProtoUnetice.SG	Mbuti.SDG	0.223917	0.004444	50.383	49142
Shangshihe	Russia_Sunghir4.SG	Mbuti.SDG	0.223877	0.002629	85.145	636682
Shangshihe	Hungary_LateC_Protoboleraz_published	Mbuti.SDG	0.223877	0.002332	95.991	553279
Shangshihe	Ukraine_Globular_Amphora	Mbuti.SDG	0.223876	0.002393	93.563	529418
Shangshihe	India_RoopkundB	Mbuti.SDG	0.223863	0.002217	100.959	571847
Shangshihe	Spain_MN.SG	Mbuti.SDG	0.223835	0.002506	89.327	467573
Shangshihe	Hungary_C_Balaton_Lasinja	Mbuti.SDG	0.22383	0.00234	95.636	497939
Shangshihe	Switzerland_LN_1d.rel.Aes14	Mbuti.SDG	0.223818	0.003096	72.292	157534
Shangshihe	Bulgaria_Varna_C_contam	Mbuti.SDG	0.223804	0.00297	75.356	188250
Shangshihe	England_N	Mbuti.SDG	0.22379	0.002229	100.394	633486
Shangshihe	Lebanon_IA3.SG	Mbuti.SDG	0.223776	0.002187	102.312	671871
Shangshihe	Israel_MLBA_lc	Mbuti.SDG	0.223762	0.004916	45.519	35118
Shangshihe	Switzerland_LN_father.or.son.MX212.MX150	Mbuti.SDG	0.223752	0.002675	83.631	206069
Shangshihe	Iran_BA1_ShahrISokhta	Mbuti.SDG	0.223739	0.002207	101.355	498774
Shangshihe	Iran_Hasanlu_IA.SG	Mbuti.SDG	0.22373	0.00257	87.052	541066
Shangshihe	Italy_Sardinia_C	Mbuti.SDG	0.223727	0.002413	92.724	472191
Shangshihe	Denmark_MN_B.SG	Mbuti.SDG	0.223718	0.003396	65.876	112710
Shangshihe	Russia_Kostenki12	Mbuti.SDG	0.223709	0.005273	42.424	27909
Shangshihe	Russia_Steppe_Maikop_o	Mbuti.SDG	0.223683	0.002707	82.616	239804
Shangshihe	Romania_C_Bodrogkeresztur	Mbuti.SDG	0.223681	0.002249	99.448	557308
Shangshihe	Denmark_LN_BA.SG	Mbuti.SDG	0.223636	0.003698	60.473	64522
Shangshihe	Russia_Kostenki14.SG	Mbuti.SDG	0.223627	0.002726	82.032	577257
Shangshihe	Turkey_OldHittitePeriod.SG	Mbuti.SDG	0.223571	0.00233	95.937	589530
Shangshihe	Austria_KremsWA3	Mbuti.SDG	0.223549	0.003489	64.063	100217
Shangshihe	Iran_GanjDareh_Historic	Mbuti.SDG	0.223529	0.002541	87.969	375629
Shangshihe	Sweden_IA.SG	Mbuti.SDG	0.223488	0.002634	84.856	263712
Shangshihe	Italy_Imperial_o3.SG	Mbuti.SDG	0.223455	0.002327	96.025	587145
Shangshihe	Bulgaria_EBA_published_contam	Mbuti.SDG	0.223405	0.00278	80.364	289957
Shangshihe	Spain_C_lc	Mbuti.SDG	0.223402	0.006166	36.233	21526
Shangshihe	Spain_MLN_1d.rel.I7594_published	Mbuti.SDG	0.223387	0.006931	32.23	13689
Shangshihe	Poland_TRB_o.SG	Mbuti.SDG	0.223343	0.002564	87.103	560179
Shangshihe	Armenia_C	Mbuti.SDG	0.223339	0.0022	101.51	573231
Shangshihe	Scotland_N_mediumlowEEF.SG	Mbuti.SDG	0.22333	0.002772	80.556	282283
Shangshihe	Turkey_EBA	Mbuti.SDG	0.223318	0.002333	95.718	566706
Shangshihe	Iran_TepeAbdulHosein_N.SG	Mbuti.SDG	0.223312	0.002295	97.309	596571
Shangshihe	Spain_Roman_oAegean	Mbuti.SDG	0.223299	0.005516	40.485	22727
Shangshihe	Turkmenistan_C_TepeAnau	Mbuti.SDG	0.223284	0.002332	95.736	487350
Shangshihe	Hungary_LateC_EBA_Baden_Yamnaya	Mbuti.SDG	0.223265	0.002414	92.469	443381
Shangshihe	Serbia_EN	Mbuti.SDG	0.22325	0.002288	97.594	556362
Shangshihe	Serbia_IronGates_N_published	Mbuti.SDG	0.223242	0.005647	39.532	22587
Shangshihe	Russia_Caucasus_Maikop	Mbuti.SDG	0.223186	0.002981	74.869	182087
Shangshihe	Scotland_N_mediumlowEEF_all.SG	Mbuti.SDG	0.223179	0.002698	82.707	309237
Shangshihe	Israel_MLBA_o	Mbuti.SDG	0.223141	0.002504	89.116	305923
Shangshihe	Italy_Medieval_o2.SG	Mbuti.SDG	0.223099	0.002593	86.032	469693
Shangshihe	Wales_N	Mbuti.SDG	0.223089	0.002504	89.089	323606
Shangshihe	Israel_C_1d.rel.I1179_published	Mbuti.SDG	0.222986	0.004752	46.926	37539
Shangshihe	Bulgaria_EBA_Yamnaya_o	Mbuti.SDG	0.222949	0.003061	72.839	138001
Shangshihe	Italy_Sardinia_EarlyMedieval_o_1d.rel.COR002	Mbuti.SDG	0.222946	0.002659	83.843	376168
Shangshihe	Turkey_N.DG	Mbuti.SDG	0.222942	0.002465	90.437	642470
Shangshihe	Israel_MLBA_sister.I10101_published	Mbuti.SDG	0.222932	0.006028	36.983	21291
Shangshihe	Poland_TRB.SG	Mbuti.SDG	0.222921	0.002378	93.759	613960
Shangshihe	Austria_N_LBK_published	Mbuti.SDG	0.222885	0.002322	96.004	561885
Shangshihe	Spain_NazariPeriod_Muslim_o_published	Mbuti.SDG	0.222868	0.004567	48.798	46965
Shangshihe	Turkey_N.SG	Mbuti.SDG	0.22281	0.0023	96.882	666790
Shangshihe	Turkey_N	Mbuti.SDG	0.222805	0.002184	101.999	672561
Shangshihe	Italy_Sardinia_C_MonteClaro	Mbuti.SDG	0.222797	0.002338	95.293	513290
Shangshihe	Bulgaria_EBA_o1	Mbuti.SDG	0.222795	0.002504	88.978	388491
Shangshihe	Armenia_LBA.SG	Mbuti.SDG	0.222786	0.002523	88.316	267994
Shangshihe	Iran_GanjDareh_N_son.I1946_brother.I1947	Mbuti.SDG	0.222774	0.003614	61.646	92607
Shangshihe	Poland_Globular_Amphora	Mbuti.SDG	0.222744	0.00241	92.424	360737
Shangshihe	Bulgaria_C	Mbuti.SDG	0.222722	0.002252	98.911	579457
Shangshihe	Montenegro_LBA.SG	Mbuti.SDG	0.222693	0.006636	33.558	14668
Shangshihe	Lebanon_Medieval_o3.SG	Mbuti.SDG	0.222667	0.002742	81.195	215364
Shangshihe	Switzerland_LN_brother.MX211	Mbuti.SDG	0.222584	0.002709	82.179	216453
Shangshihe	Austria_N_LBK	Mbuti.SDG	0.222573	0.002375	93.704	570905
Shangshihe	Turkey_Catalhoyuk_N_Ceramic_sister.cth728.SG	Mbuti.SDG	0.222557	0.006179	36.021	19564
Shangshihe	Iran_C_SehGabi	Mbuti.SDG	0.222535	0.002173	102.394	568192
Shangshihe	Croatia_C_Lasinja	Mbuti.SDG	0.22253	0.002162	102.913	656279
Shangshihe	Lebanon_MBA.SG	Mbuti.SDG	0.222492	0.002182	101.98	663424
Shangshihe	Turkey_TepecikCiftlik_N.SG	Mbuti.SDG	0.222413	0.002405	92.486	437480
Shangshihe	Spain_C_brother.I1277	Mbuti.SDG	0.222407	0.004183	53.171	61666
Shangshihe	Lebanon_Roman.SG	Mbuti.SDG	0.222402	0.002196	101.28	637184
Shangshihe	Turkey_CamlibelTarlasi_LateC_1d.rel.CBT016.CBT017	Mbuti.SDG	0.222388	0.00315	70.61	133302
Shangshihe	Spain_C_contam	Mbuti.SDG	0.222382	0.006642	33.479	15862
Shangshihe	Tajikistan_Ksirov_Kushan_1d.rel.I12292	Mbuti.SDG	0.222369	0.003842	57.88	61811
Shangshihe	Spain_Visigoth_Granada_published_contam	Mbuti.SDG	0.222355	0.005124	43.394	31883
Shangshihe	Wales_IA_contam	Mbuti.SDG	0.222341	0.006995	31.787	14645
Shangshihe	Turkey_Arslantepe_LateC	Mbuti.SDG	0.222335	0.002129	104.411	657080
Shangshihe	Iran_BA1_ShahrISokhta_1d.rel.I11483	Mbuti.SDG	0.222326	0.006208	35.816	19590
Shangshihe	Turkmenistan_C_Parkhai	Mbuti.SDG	0.2223	0.002191	101.469	540753
Shangshihe	Turkey_CamlibelTarlasi_LateC_1d.rel.CBT004	Mbuti.SDG	0.222269	0.002784	79.844	246048
Shangshihe	Russia_Caucasus_KuraAraxes	Mbuti.SDG	0.222262	0.002891	76.891	176234
Shangshihe	Wales_N.SG	Mbuti.SDG	0.222247	0.002473	89.884	327105
Shangshihe	Russia_LateMaikop_1d.rel.I11131.I11133	Mbuti.SDG	0.222223	0.002654	83.733	365079
Shangshihe	Lebanon_ERoman.SG	Mbuti.SDG	0.222217	0.002276	97.64	663928
Shangshihe	Turkey_EBA_II.SG	Mbuti.SDG	0.222215	0.002298	96.687	578127
Shangshihe	Italy_South_HG_Ostuni1	Mbuti.SDG	0.222204	0.003158	70.361	139171
Shangshihe	Jew_Iraqi.DG	Mbuti.SDG	0.222149	0.002252	98.642	652160
Shangshihe	Romania_Muierii	Mbuti.SDG	0.222143	0.00496	44.783	33214
Shangshihe	Turkey_N_sister.I0736_published	Mbuti.SDG	0.222141	0.002616	84.914	356528
Shangshihe	Austria_Krems1_2_twin.I2483_all	Mbuti.SDG	0.222114	0.003106	71.506	143635
Shangshihe	Croatia_N_Starcevo	Mbuti.SDG	0.222107	0.002511	88.446	428063
Shangshihe	Croatia_MN_Sopot	Mbuti.SDG	0.222105	0.002296	96.716	551617
Shangshihe	Poland_Ksiaznice_GAC.SG_mother.or.daughter.RISE1249.SG	Mbuti.SDG	0.222087	0.003069	72.364	135956
Shangshihe	Hungary_C_Balaton_Lasinja_published	Mbuti.SDG	0.221969	0.002575	86.2	431285
Shangshihe	Turkmenistan_C_Geoksyur_published	Mbuti.SDG	0.221959	0.004391	50.545	48659
Shangshihe	Syria_Ebla_EMBA	Mbuti.SDG	0.221953	0.002159	102.795	590924
Shangshihe	Turkey_N_published	Mbuti.SDG	0.221941	0.002224	99.789	618876
Shangshihe	Lebanon_Medieval.SG	Mbuti.SDG	0.221905	0.002318	95.738	644031
Shangshihe	Turkey_CamlibelTarlasi_LateC	Mbuti.SDG	0.221853	0.002232	99.406	616789
Shangshihe	Switzerland_EBA_1	Mbuti.SDG	0.221749	0.002243	98.862	459343
Shangshihe	Spain_EBA_Africa_published	Mbuti.SDG	0.22173	0.002762	80.279	196473
Shangshihe	Jordan_LBA_IA	Mbuti.SDG	0.221727	0.002387	92.879	536382
Shangshihe	Iran_HajjiFiruz_C	Mbuti.SDG	0.221724	0.002417	91.74	493839
Shangshihe	Turkey_TellKurdu_EC	Mbuti.SDG	0.221717	0.002485	89.239	324567
Shangshihe	Ireland_MN_contam.SG	Mbuti.SDG	0.221626	0.002397	92.444	654110
Shangshihe	Denmark_LBA.SG	Mbuti.SDG	0.221565	0.005373	41.238	27935
Shangshihe	Israel_MLBA_brother.I10770	Mbuti.SDG	0.221429	0.002684	82.499	324731
Shangshihe	Ukraine_EBA_GlobularAmphora	Mbuti.SDG	0.221417	0.002487	89.037	467849
Shangshihe	Poland_Mierzanowice_GAC.SG	Mbuti.SDG	0.221391	0.002853	77.604	212811
Shangshihe	Russia_LateMaikop_1d.rel.I11132.I11133	Mbuti.SDG	0.221372	0.002654	83.404	331416
Shangshihe	Romania_EN	Mbuti.SDG	0.221367	0.002348	94.292	425940
Shangshihe	Iran_C_TepeHissar_published	Mbuti.SDG	0.221332	0.003562	62.132	79084
Shangshihe	Turkey_Alalakh_MLBA	Mbuti.SDG	0.22131	0.00211	104.885	663281
Shangshihe	Ukraine_Eneolithic_Trypillia_published	Mbuti.SDG	0.221254	0.004885	45.291	35364
Shangshihe	Spain_EN	Mbuti.SDG	0.221249	0.002227	99.369	594485
Shangshihe	Sweden_BattleAxe.SG	Mbuti.SDG	0.221247	0.00273	81.049	267653
Shangshihe	Turkey_CamlibelTarlasi_LateC_1d.rel.CBT016.CBT002	Mbuti.SDG	0.22123	0.002631	84.073	331823
Shangshihe	Italy_Imperial_o4.SG	Mbuti.SDG	0.221196	0.002216	99.802	660064
Shangshihe	Serbia_IronGates_N	Mbuti.SDG	0.221184	0.003156	70.083	136796
Shangshihe	Iran_GanjDareh_N	Mbuti.SDG	0.221166	0.002233	99.065	588794
Shangshihe	Russia_LateMaikop	Mbuti.SDG	0.221154	0.002574	85.934	348151
Shangshihe	Iran_C_TepeHissar	Mbuti.SDG	0.221087	0.002139	103.356	534133
Shangshihe	Bulgaria_MalakPreslavets_N_oHighEEF	Mbuti.SDG	0.221062	0.002999	73.722	149300
Shangshihe	Italy_Sardinia_C_MonteClaro_published	Mbuti.SDG	0.221025	0.002635	83.866	395823
Shangshihe	Turkey_Arslantepe_LateC_brother.ART014	Mbuti.SDG	0.221012	0.002601	84.976	352996
Shangshihe	Russia_Caucasus_Eneolithic	Mbuti.SDG	0.220984	0.002627	84.126	330443
Shangshihe	Bulgaria_N_published	Mbuti.SDG	0.220963	0.002336	94.587	423613
Shangshihe	Sweden_BA.SG	Mbuti.SDG	0.220933	0.00433	51.029	48157
Shangshihe	Turkey_Kumtepe_N.SG	Mbuti.SDG	0.22088	0.003697	59.747	72826
Shangshihe	Turkey_AsikliHoyuk_EN_Preceramic_sister.Ash136.SG	Mbuti.SDG	0.22086	0.007781	28.386	11506
Shangshihe	Israel_Ashkelon_IA1_o	Mbuti.SDG	0.220766	0.003483	63.38	93999
Shangshihe	Croatia_N_Lasinja	Mbuti.SDG	0.220563	0.002632	83.81	310866
Shangshihe	Bulgaria_N	Mbuti.SDG	0.220561	0.002489	88.611	403672
Shangshihe	Israel_IA_o	Mbuti.SDG	0.220538	0.002765	79.774	253185
Shangshihe	Druze.SDG	Mbuti.SDG	0.22053	0.002107	104.684	722162
Shangshihe	Lebanon_Hellenistic.SG	Mbuti.SDG	0.22045	0.002479	88.928	425584
Shangshihe	Turkmenistan_C_Geoksyur_mother.or.daughter.I12486	Mbuti.SDG	0.220413	0.003403	64.778	99432
Shangshihe	Switzerland_EBA_1_1d.rel.TU876(SX10)	Mbuti.SDG	0.220411	0.003708	59.446	83999
Shangshihe	Croatia_N_Cardial	Mbuti.SDG	0.220396	0.002316	95.159	495018
Shangshihe	Austria_Krems1_2_twin.I2483	Mbuti.SDG	0.220311	0.003368	65.406	107699
Shangshihe	Turkey_TellKurdu_EMC	Mbuti.SDG	0.220304	0.00338	65.179	86571
Shangshihe	Italy_IA_Republic_oEasternMediterranean_o.SG	Mbuti.SDG	0.220294	0.002613	84.316	479446
Shangshihe	Armenia_EBA_KuraAraxes	Mbuti.SDG	0.22029	0.002365	93.149	413380
Shangshihe	Macedonia_N	Mbuti.SDG	0.220274	0.002516	87.543	424245
Shangshihe	Israel_MLBA_published	Mbuti.SDG	0.220261	0.003531	62.381	78841
Shangshihe	Azerbaijan_Caucasus_lowlands_LateC	Mbuti.SDG	0.220259	0.003003	73.342	166284
Shangshihe	Russia_Caucasus_KuraAraxes_o1_dup.VEK007	Mbuti.SDG	0.220238	0.003044	72.35	133291
Shangshihe	Iran_Wezmeh_N.SG	Mbuti.SDG	0.220222	0.002502	88.032	645192
Shangshihe	Druze.DG	Mbuti.SDG	0.220213	0.00222	99.183	652340
Shangshihe	Italy_Imperial_o5.SG	Mbuti.SDG	0.220146	0.002344	93.914	536452
Shangshihe	Turkey_Arslantepe_EBA	Mbuti.SDG	0.220123	0.002175	101.217	591613
Shangshihe	Turkey_Buyukkaya_EC	Mbuti.SDG	0.220113	0.002677	82.222	291805
Shangshihe	Turkey_Ikiztepe_LateC	Mbuti.SDG	0.22002	0.002444	90.019	301219
Shangshihe	Switzerland_LN_daughter.Aes17	Mbuti.SDG	0.219982	0.002862	76.876	248565
Shangshihe	Russia_Caucasus_Eneolithic_sibling.I2056_sibling.I1722	Mbuti.SDG	0.219961	0.00393	55.969	67930
Shangshihe	Iran_LN_SehGabi	Mbuti.SDG	0.219887	0.002724	80.722	250962
Shangshihe	Iran_GanjDareh_N_father.I1947_father.I1952	Mbuti.SDG	0.219875	0.00352	62.46	85486
Shangshihe	IBS_CanaryIslands.SG	Mbuti.SDG	0.219864	0.002366	92.913	657198
Shangshihe	Israel_MLBA_sibling.I3707	Mbuti.SDG	0.219745	0.002598	84.57	293537
Shangshihe	Armenia_Caucasus_KuraAraxes_dup.ARM002	Mbuti.SDG	0.219715	0.002609	84.214	324648
Shangshihe	Jordan_LBA	Mbuti.SDG	0.219711	0.002114	103.946	663732
Shangshihe	Spain_Islamic_Zira	Mbuti.SDG	0.219665	0.00227	96.765	514416
Shangshihe	Israel_MLBA_son.I8187	Mbuti.SDG	0.21954	0.003359	65.367	88819
Shangshihe	Russia_MLBA_Sintashta_1d.rel.I1084	Mbuti.SDG	0.219519	0.005419	40.506	29153
Shangshihe	Spain_Islamic	Mbuti.SDG	0.21949	0.002231	98.378	528648
Shangshihe	Ukraine_N_o2_published	Mbuti.SDG	0.219474	0.003607	60.854	84560
Shangshihe	Turkey_TitrisHoyuk_EBA	Mbuti.SDG	0.219385	0.003938	55.705	56360
Shangshihe	Iran_HajjiFiruz_C_o	Mbuti.SDG	0.219272	0.002385	91.921	475088
Shangshihe	IBS_o1.SG	Mbuti.SDG	0.219217	0.002288	95.812	655969
Shangshihe	Turkmenistan_C_Geoksyur_possible.1d.rel.I8503	Mbuti.SDG	0.219203	0.004272	51.316	52485
Shangshihe	Israel_Ashkelon_IA1	Mbuti.SDG	0.219176	0.003098	70.752	132071
Shangshihe	Italy_Sardinia_EarlyMedieval_published	Mbuti.SDG	0.21908	0.004912	44.603	35019
Shangshihe	Italy_Imperial_o1.SG	Mbuti.SDG	0.218981	0.002344	93.407	622583
Shangshihe	Samaritan.DG	Mbuti.SDG	0.218871	0.002452	89.252	633579
Shangshihe	Spain_Roman_brother.I3983	Mbuti.SDG	0.218665	0.003507	62.35	115336
Shangshihe	PUR.SG	Mbuti.SDG	0.218634	0.002043	106.99	741953
Shangshihe	Russia_Caucasus_Eneolithic_sibling.I2055_sibling.I2056	Mbuti.SDG	0.218599	0.003937	55.527	63547
Shangshihe	Israel_C_father.or.son.I1169	Mbuti.SDG	0.218566	0.00278	78.619	227442
Shangshihe	Israel_MLBA	Mbuti.SDG	0.218562	0.002124	102.906	582996
Shangshihe	Bulgaria_MalakPreslavets_N_oHighEEF_published	Mbuti.SDG	0.218508	0.005666	38.562	25663
Shangshihe	Azerbaijan_Caucasus_lowlands_LN	Mbuti.SDG	0.218484	0.002265	96.448	477401
Shangshihe	Israel_IA	Mbuti.SDG	0.218457	0.00286	76.373	177334
Shangshihe	Spain_Roman_oMixed	Mbuti.SDG	0.218222	0.002337	93.377	491513
Shangshihe	Israel_Ashkelon_LBA	Mbuti.SDG	0.21815	0.002766	78.867	194624
Shangshihe	Spain_Visigoth_Granada_published	Mbuti.SDG	0.218129	0.004717	46.246	47344
Shangshihe	Spain_EN_father.or.son.I0410	Mbuti.SDG	0.218075	0.005152	42.328	30168
Shangshihe	Israel_C_published	Mbuti.SDG	0.217954	0.003151	69.165	109101
Shangshihe	Croatia_C_Lasinja_1d.rel.I10293_contam	Mbuti.SDG	0.217695	0.007165	30.381	13647
Shangshihe	Ibiza_Punic.SG	Mbuti.SDG	0.217534	0.00296	73.486	188598
Shangshihe	Spain_Roman	Mbuti.SDG	0.217499	0.002274	95.639	525681
Shangshihe	Spain_Visigoth_Granada	Mbuti.SDG	0.217363	0.002236	97.211	505060
Shangshihe	Lebanon_Medieval_o1.SG	Mbuti.SDG	0.216766	0.002548	85.072	590945
Shangshihe	Turkmenistan_Gonur_BA_1_o2	Mbuti.SDG	0.216677	0.005306	40.84	27108
Shangshihe	Sweden_Gotland_Vasterbjers_PittedWare_BattleAxe_o.SG	Mbuti.SDG	0.216489	0.00669	32.36	15527
Shangshihe	Israel_Ashkelon_IA2	Mbuti.SDG	0.216467	0.002589	83.611	248088
Shangshihe	Israel_C	Mbuti.SDG	0.216339	0.002155	100.388	601551
Shangshihe	Jordan_EBA	Mbuti.SDG	0.216317	0.002224	97.266	449212
Shangshihe	Jordan_PPNB	Mbuti.SDG	0.216301	0.00328	65.938	104020
Shangshihe	Israel_MLBA_o_brother.I2200_published	Mbuti.SDG	0.21607	0.004365	49.498	42505
Shangshihe	Spain_Islamic_Almohade	Mbuti.SDG	0.215979	0.002859	75.541	247776
Shangshihe	Israel_IBA	Mbuti.SDG	0.21594	0.002788	77.447	217555
Shangshihe	Spain_NazariPeriod_Muslim	Mbuti.SDG	0.215936	0.002266	95.301	469959
Shangshihe	Lebanon_IA3_o2.SG	Mbuti.SDG	0.215822	0.002451	88.047	524766
Shangshihe	Bulgaria_BeliBreyag_EBA	Mbuti.SDG	0.215624	0.003119	69.139	136617
Shangshihe	Jordan_PPNC	Mbuti.SDG	0.215515	0.003177	67.826	136452
Shangshihe	Russia_Caucasus_LBA_Dolmen	Mbuti.SDG	0.214887	0.005859	36.675	23570
Shangshihe	Jordanian.DG	Mbuti.SDG	0.21486	0.00221	97.207	660986
Shangshihe	BedouinB.DG	Mbuti.SDG	0.214697	0.002201	97.545	649568
Shangshihe	Palestinian.DG	Mbuti.SDG	0.214464	0.00228	94.073	661636
Shangshihe	Jew_Yemenite.DG	Mbuti.SDG	0.214025	0.002202	97.209	651112
Shangshihe	Jordan_Late_PPNB	Mbuti.SDG	0.213821	0.002916	73.316	207908
Shangshihe	Spain_NazariPeriod_LateMuslim	Mbuti.SDG	0.213376	0.002987	71.433	124079
Shangshihe	Palestinian.SDG	Mbuti.SDG	0.213334	0.002066	103.267	728297
Shangshihe	Spain_Roman_published	Mbuti.SDG	0.21333	0.004638	45.998	34873
Shangshihe	Egypt_ThirdIntermediatePeriod	Mbuti.SDG	0.213222	0.002617	81.48	271863
Shangshihe	Israel_PPNB	Mbuti.SDG	0.213146	0.002577	82.696	357615
Shangshihe	Italy_Imperial_oAfrica.SG	Mbuti.SDG	0.212943	0.00264	80.656	525234
Shangshihe	BedouinB.SDG	Mbuti.SDG	0.21269	0.00206	103.242	710990
Shangshihe	Russia_Caucasus_KuraAraxes_o2_1d.rel.VEK007_1d.rel.VEK008	Mbuti.SDG	0.212597	0.004367	48.688	43982
Shangshihe	Israel_Middle_Late_PPNB	Mbuti.SDG	0.2123	0.004076	52.08	52125
Shangshihe	Jordan_PPNB_contam	Mbuti.SDG	0.212287	0.003573	59.406	84834
Shangshihe	Spain_NazariPeriod_Muslim_published	Mbuti.SDG	0.212223	0.005472	38.787	26915
Shangshihe	England_IA_Roman_oMiddleEast.SG	Mbuti.SDG	0.212214	0.002495	85.061	449479
Shangshihe	Lebanon_IA3_o1_1d.rel.SFI-44.SG	Mbuti.SDG	0.212191	0.002703	78.499	265814
Shangshihe	Balochi_oAfrica.SDG	Mbuti.SDG	0.211683	0.002193	96.541	680574
Shangshihe	Jordan_PPNB_published	Mbuti.SDG	0.211113	0.003441	61.36	75768
Shangshihe	Romania_Oase	Mbuti.SDG	0.20987	0.003722	56.391	85827
Shangshihe	Israel_MLBA_brother.I10359	Mbuti.SDG	0.209243	0.00732	28.585	12373
Shangshihe	BedouinA.SDG	Mbuti.SDG	0.208579	0.002044	102.044	725126
Shangshihe	Israel_Natufian_published_contam	Mbuti.SDG	0.208112	0.002813	73.99	216558
Shangshihe	Egypt_Ptolemaic_contam	Mbuti.SDG	0.207805	0.003525	58.952	86639
Shangshihe	Israel_Natufian_published	Mbuti.SDG	0.207292	0.0034	60.96	89955
Shangshihe	Morocco_LN.SG	Mbuti.SDG	0.206384	0.002638	78.229	191752
Shangshihe	Jordan_PPNC_published	Mbuti.SDG	0.206251	0.006078	33.933	20453
Shangshihe	Turkey_AsikliHoyuk_EN_Preceramic_o.SG	Mbuti.SDG	0.205057	0.009121	22.481	18253
Shangshihe	Spain_Visigoth_Girona_published	Mbuti.SDG	0.204037	0.007672	26.597	12528
Shangshihe	Israel_Natufian_contam_published	Mbuti.SDG	0.200027	0.00623	32.107	18253
Shangshihe	CanaryIslands_Guanche.SG	Mbuti.SDG	0.198586	0.002165	91.71	655192
Shangshihe	Spain_BellBeaker_oAfrica_published	Mbuti.SDG	0.195716	0.002677	73.102	346515
Shangshihe	ASW_oNativeAmerican.SG	Mbuti.SDG	0.193993	0.001968	98.549	672267
Shangshihe	Mozabite.SDG	Mbuti.SDG	0.191726	0.001962	97.696	723289
Shangshihe	Saharawi.DG	Mbuti.SDG	0.190279	0.00208	91.497	650883
Shangshihe	Italy_Sardinia_C_oAfrica	Mbuti.SDG	0.190041	0.002648	71.766	236530
Shangshihe	PEL_oHighAfrican.SG	Mbuti.SDG	0.187776	0.002829	66.381	641946
Shangshihe	Mozabite.DG	Mbuti.SDG	0.187158	0.002211	84.651	650145
Shangshihe	Href.REF	Mbuti.SDG	0.186554	0.002936	63.532	648872
Shangshihe	Morocco_Iberomaurusian	Mbuti.SDG	0.178488	0.00205	87.058	625055
Shangshihe	Morocco_EN.SG	Mbuti.SDG	0.178238	0.002384	74.775	378099
Shangshihe	Morocco_Iberomaurusian_sibling.TAF011	Mbuti.SDG	0.176988	0.002775	63.788	175623
Shangshihe	Spain_Islamic_oAfrica_published	Mbuti.SDG	0.174951	0.004462	39.206	37671
Shangshihe	Tanzania_PN_contam	Mbuti.SDG	0.169368	0.006164	27.475	18028
Shangshihe	Spain_NazariPeriod_Muslim_African	Mbuti.SDG	0.162984	0.004523	36.031	43880
Shangshihe	Agaw.DG	Mbuti.SDG	0.161563	0.001938	83.378	647718
Shangshihe	ACB_o1.SG	Mbuti.SDG	0.161218	0.002516	64.087	636916
Shangshihe	ASW_oEuropean.SG	Mbuti.SDG	0.159822	0.002102	76.019	620442
Shangshihe	PUR_oAfrica.SG	Mbuti.SDG	0.154691	0.001885	82.065	667625
Shangshihe	Amhara.DG	Mbuti.SDG	0.153219	0.001885	81.303	647094
Shangshihe	Tanzania_PN_IA_o	Mbuti.SDG	0.148108	0.002301	64.353	403806
Shangshihe	Tanzania_PN	Mbuti.SDG	0.145901	0.001779	81.992	505682
Shangshihe	Somali.DG	Mbuti.SDG	0.143472	0.002149	66.772	630931
Shangshihe	Mozabite_oSubSaharan.SDG	Mbuti.SDG	0.141199	0.001865	75.711	677492
Shangshihe	Tanzania_Luxmanda_3000BP_all	Mbuti.SDG	0.140643	0.002352	59.81	434344
Shangshihe	Tanzania_Luxmanda_3000BP	Mbuti.SDG	0.140407	0.002379	59.03	413286
Shangshihe	Rendille.DG	Mbuti.SDG	0.139613	0.001834	76.12	645355
Shangshihe	Iraqw.DG	Mbuti.SDG	0.131419	0.001805	72.798	644879
Shangshihe	Fulani.DG	Mbuti.SDG	0.12992	0.001873	69.372	644448
Shangshihe	Hadza_2.DG	Mbuti.SDG	0.129354	0.002099	61.631	630858
Shangshihe	Elmolo.DG	Mbuti.SDG	0.120103	0.001642	73.164	644284
Shangshihe	ACB_o2.SG	Mbuti.SDG	0.118909	0.001847	64.381	650556
Shangshihe	Aari.DG	Mbuti.SDG	0.118027	0.001628	72.495	642155
Shangshihe	Ogiek.DG	Mbuti.SDG	0.116839	0.001683	69.442	641963
Shangshihe	Masai.DG	Mbuti.SDG	0.115969	0.001681	68.997	642367
Shangshihe	ASW.SG	Mbuti.SDG	0.113544	0.00133	85.395	741769
Shangshihe	Congo_MatangaiTuru_IA	Mbuti.SDG	0.110223	0.00472	23.353	22056
Shangshihe	Sengwer.DG	Mbuti.SDG	0.107799	0.001607	67.096	641192
Shangshihe	Kikuyu.DG	Mbuti.SDG	0.104922	0.001681	62.419	642457
Shangshihe	Sandawe.DG	Mbuti.SDG	0.10478	0.001928	54.358	629538
Shangshihe	Bulala.DG	Mbuti.SDG	0.102959	0.001627	63.29	641538
Shangshihe	Mursi.DG	Mbuti.SDG	0.099228	0.001526	65.022	639350
Shangshihe	ACB.SG	Mbuti.SDG	0.098682	0.001257	78.521	745525
Shangshihe	Ethiopia_4500BP_published.SG	Mbuti.SDG	0.096919	0.001668	58.106	640502
Shangshihe	GWD_oEuropean.SG	Mbuti.SDG	0.095412	0.001821	52.382	640415
Shangshihe	Tanzania_Pemba_1400BP_published_all	Mbuti.SDG	0.093616	0.003258	28.733	63513
Shangshihe	Dinka.DG	Mbuti.SDG	0.091006	0.001414	64.379	669651
Shangshihe	Tanzania_Pemba_1400BP_published	Mbuti.SDG	0.09098	0.003979	22.866	40200
Shangshihe	Mada.DG	Mbuti.SDG	0.089976	0.001454	61.868	639622
Shangshihe	GWD.SG	Mbuti.SDG	0.08674	0.001215	71.389	731341
Shangshihe	LWK.SG	Mbuti.SDG	0.086723	0.001199	72.325	734131
Shangshihe	YRI_o.SG	Mbuti.SDG	0.085337	0.001337	63.83	670165
Shangshihe	Gambian.DG	Mbuti.SDG	0.08506	0.001469	57.885	641219
Shangshihe	Mandenka.SDG	Mbuti.SDG	0.085052	0.00125	68.045	708888
Shangshihe	Mandenka.DG	Mbuti.SDG	0.084754	0.001357	62.458	674401
Shangshihe	Luo.DG	Mbuti.SDG	0.084185	0.001463	57.529	639743
Shangshihe	BantuKenya.DG	Mbuti.SDG	0.083761	0.001487	56.32	639912
Shangshihe	YRI.SG	Mbuti.SDG	0.083712	0.001225	68.339	726465
Shangshihe	YRI_relative.SG	Mbuti.SDG	0.083219	0.001776	46.866	635049
Shangshihe	Luhya.DG	Mbuti.SDG	0.082954	0.001472	56.347	640029
Shangshihe	BantuKenya.SDG	Mbuti.SDG	0.082579	0.001292	63.894	684504
Shangshihe	ESN.SG	Mbuti.SDG	0.082144	0.001214	67.677	724987
Shangshihe	Kaba.DG	Mbuti.SDG	0.08198	0.001389	59.019	639891
Shangshihe	Laka.DG	Mbuti.SDG	0.081895	0.001439	56.924	640091
Shangshihe	Yoruba.SDG	Mbuti.SDG	0.081307	0.001228	66.204	713319
Shangshihe	Esan.DG	Mbuti.SDG	0.08101	0.00146	55.487	640430
Shangshihe	Yoruba.DG	Mbuti.SDG	0.080814	0.00131	61.691	649021
Shangshihe	MSL.SG	Mbuti.SDG	0.080537	0.001186	67.88	724730
Shangshihe	Tanzania_Pemba_600BP_published	Mbuti.SDG	0.080449	0.001907	42.196	326739
Shangshihe	Uganda_Munsa_LIA	Mbuti.SDG	0.080411	0.002145	37.486	171502
Shangshihe	Igbo.DG	Mbuti.SDG	0.079903	0.0014	57.075	640537
Shangshihe	Tanzania_Zanzibar_1300BP_all	Mbuti.SDG	0.079868	0.00187	42.699	363237
Shangshihe	Lemande.DG	Mbuti.SDG	0.079343	0.001427	55.585	639722
Shangshihe	Tanzania_PN_IA_published	Mbuti.SDG	0.078229	0.005211	15.012	18818
Shangshihe	Mende.DG	Mbuti.SDG	0.078122	0.001331	58.7	640446
Shangshihe	Tanzania_Zanzibar_1300BP	Mbuti.SDG	0.077661	0.002143	36.242	165293
Shangshihe	Tikar_South.DG	Mbuti.SDG	0.076938	0.00139	55.346	640344
Shangshihe	BantuSA_Ovambo.SDG	Mbuti.SDG	0.076581	0.001688	45.365	644352
Shangshihe	Congo_NgongoMbata_Protohistoric	Mbuti.SDG	0.076472	0.002254	33.932	149569
Shangshihe	Kongo.DG	Mbuti.SDG	0.076408	0.001598	47.821	627297
Shangshihe	BantuHerero.DG	Mbuti.SDG	0.076168	0.001406	54.181	639774
Shangshihe	BantuSA_Herero.SDG	Mbuti.SDG	0.076139	0.001404	54.215	658201
Shangshihe	Botswana_Taukome_EIA	Mbuti.SDG	0.075925	0.003789	20.039	35005
Shangshihe	Ngumba.DG	Mbuti.SDG	0.075754	0.001365	55.513	639532
Shangshihe	Congo_Kindoki_Protohistoric	Mbuti.SDG	0.075632	0.001561	48.466	344313
Shangshihe	South_Africa_400BP.SG	Mbuti.SDG	0.075186	0.001363	55.169	655420
Shangshihe	Botswana_Xaro_EIA	Mbuti.SDG	0.074558	0.001507	49.458	510651
Shangshihe	South_Africa_1200BP.SG	Mbuti.SDG	0.073002	0.002239	32.609	354867
Shangshihe	BantuSA.SDG	Mbuti.SDG	0.070022	0.001149	60.917	683149
Shangshihe	BantuTswana.DG	Mbuti.SDG	0.06862	0.001307	52.495	641235
Shangshihe	Cameroon_SMA.DG.SG	Mbuti.SDG	0.060986	0.00153	39.871	621878
Shangshihe	Cameroon_SMA.DG	Mbuti.SDG	0.059985	0.001441	41.616	638183
Shangshihe	Cameroon_SMA.SG	Mbuti.SDG	0.058071	0.001308	44.399	643962
Shangshihe	Cameroon_SMA_published	Mbuti.SDG	0.057689	0.001177	49.008	596526
Shangshihe	Bedzan.DG	Mbuti.SDG	0.052551	0.001236	42.517	636451
Shangshihe	Baka.DG	Mbuti.SDG	0.051487	0.001217	42.313	635667
Shangshihe	Biaka.SDG	Mbuti.SDG	0.04933	0.000948	52.054	702805
Shangshihe	Biaka.DG	Mbuti.SDG	0.048778	0.001225	39.809	636007
Shangshihe	Bakola.DG	Mbuti.SDG	0.047982	0.001242	38.631	635881
Shangshihe	Ju_hoan_North.SDG	Mbuti.SDG	0.041835	0.001139	36.725	681496
Shangshihe	Khomani_San.DG	Mbuti.SDG	0.039871	0.001276	31.242	640647
Shangshihe	Vindija_Neanderthal.DG	Mbuti.SDG	0.036367	0.001622	22.427	592021
Shangshihe	DenisovaNeanderthalMix.SG	Mbuti.SDG	0.035956	0.001464	24.562	551940
Shangshihe	Chagyrskaya_Neanderthal.SG	Mbuti.SDG	0.035928	0.001628	22.072	591788
Shangshihe	Altai_Neanderthal_published.DG	Mbuti.SDG	0.035334	0.001597	22.128	646841
Shangshihe	Altai_Neanderthal.DG	Mbuti.SDG	0.035285	0.001607	21.951	591432
Shangshihe	Gorilla.REF	Mbuti.SDG	0.032754	0.001229	26.66	594214
Shangshihe	South_Africa_2200BP.SG	Mbuti.SDG	0.03274	0.001444	22.669	401537
Shangshihe	Ancestor.REF	Mbuti.SDG	0.032246	0.001223	26.369	636770
Shangshihe	South_Africa_1900BP.SG	Mbuti.SDG	0.031887	0.001154	27.627	647850
Shangshihe	South_Africa_2000BP.SG	Mbuti.SDG	0.031833	0.001462	21.77	396399
Shangshihe	Denisova.DG	Mbuti.SDG	0.029325	0.001373	21.364	590007

## Sheet: S5
Table S5. f4-statistics in the form of f4(Mbuti, X; YR- related, Shangshihe). Values with |Z|>2.5 indicate significant results, highlighted in the data by orange.
f4(Mbuti, X; Guanzhuang, Shangshihe)											f4(Mbuti, X; China_YR_LBIA, Shangshihe)											f4(Mbuti, X; China_YR_LN, Shangshihe)											f4(Mbuti, X; China_YR_MN, Shangshihe)											f4(Mbuti, X; Lusixi_Zhou, Shangshihe)
pop1	pop2	pop3	pop4	f4	std.err	Z	ABAB	ABBA	SNPs		pop1	pop2	pop3	pop4	f4	std.err	Z	ABAB	ABBA	SNPs		pop1	pop2	pop3	pop4	f4	std.err	Z	ABAB	ABBA	SNPs		pop1	pop2	pop3	pop4	f4	std.err	Z	ABAB	ABBA	SNPs		pop1	pop2	pop3	pop4	f4	std.err
Mbuti.SDG	Nyingchi0.1k	Guanzhuang	Shangshihe	0.0461	0.018855	2.444	616	562	11913		Mbuti.SDG	Nyingchi0.1k	China_YR_LBIA	Shangshihe	0.0155	0.013678	4.236	967	937	19028		Mbuti.SDG	Nyingchi0.1k	China_YR_LN	Shangshihe	0.0208	0.012335	4.917	981	941	19113		Mbuti.SDG	Kazakhstan_TianShan_Saka.SG	China_YR_MN	Shangshihe	0.0261	0.009004	4.939	2551	2421	51443		Mbuti.SDG	Russia_AfontovaGora2.SG	Lusixi_Zhou	Shangshihe	0.013	0.007431
Mbuti.SDG	Ngari2.3k_o2	Guanzhuang	Shangshihe	0.015	0.007738	1.941	3917	3801	78699		Mbuti.SDG	Kazakhstan_TianShan_Saka.SG	China_YR_LBIA	Shangshihe	0.0154	0.007997	3.995	2514	2438	51318		Mbuti.SDG	Thailand_IA	China_YR_LN	Shangshihe	0.0158	0.015266	4.493	656	635	12630		Mbuti.SDG	Russia_KuengaRiver_N_1.SG	China_YR_MN	Shangshihe	0.0172	0.008513	4.85	2781	2687	52848		Mbuti.SDG	Nyingchi0.1k	Lusixi_Zhou	Shangshihe	0.013	0.01153
Mbuti.SDG	Turkmenistan_C_Namazga.SG	Guanzhuang	Shangshihe	0.0057	0.003599	1.58	16126	15943	334855		Mbuti.SDG	Russia_AfontovaGora2.SG	China_YR_LBIA	Shangshihe	0.0154	0.008397	3.624	2318	2247	46552		Mbuti.SDG	Russia_AfontovaGora2.SG	China_YR_LN	Shangshihe	0.0154	0.008252	4.337	2328	2257	46736		Mbuti.SDG	Russia_AfontovaGora2.SG	China_YR_MN	Shangshihe	0.0147	0.00908	4.632	2354	2286	46574		Mbuti.SDG	Ngari2.3k_o2	Lusixi_Zhou	Shangshihe	0.01	0.004599
Mbuti.SDG	Laos_LN_BA.SG	Guanzhuang	Shangshihe	0.0055	0.003626	1.504	21866	21629	423861		Mbuti.SDG	Turkmenistan_C_Namazga.SG	China_YR_LBIA	Shangshihe	0.0106	0.002938	3.593	21842	21382	452628		Mbuti.SDG	Russia_KuengaRiver_N_1.SG	China_YR_LN	Shangshihe	0.0142	0.007356	4.09	2760	2682	53156		Mbuti.SDG	China_AR_IA	China_YR_MN	Shangshihe	0.0143	0.0106	4.423	1885	1832	37036		Mbuti.SDG	Kazakhstan_TianShan_Saka.SG	Lusixi_Zhou	Shangshihe	0.0089	0.006711
Mbuti.SDG	Kazakhstan_Wusun.SG	Guanzhuang	Shangshihe	0.004	0.00309	1.309	25570	25364	514031		Mbuti.SDG	Kazakhstan_Nomad_IA.SG	China_YR_LBIA	Shangshihe	0.0099	0.002762	3.473	27076	26544	539375		Mbuti.SDG	Ngari2.3k_o2	China_YR_LN	Shangshihe	0.0135	0.005089	3.98	6367	6198	127257		Mbuti.SDG	Shenxian	China_YR_MN	Shangshihe	0.0136	0.003821	3.808	20103	19562	392704		Mbuti.SDG	Turkmenistan_C_Namazga.SG	Lusixi_Zhou	Shangshihe	0.0077	0.002445
Mbuti.SDG	Iran_GanjDareh_N	Guanzhuang	Shangshihe	0.0034	0.002701	1.249	23898	23738	491602		Mbuti.SDG	Liulin_MDWK	China_YR_LBIA	Shangshihe	0.0097	0.002295	2.993	40165	39392	761298		Mbuti.SDG	Kazakhstan_TianShan_Saka.SG	China_YR_LN	Shangshihe	0.0134	0.007295	3.94	2520	2453	51763		Mbuti.SDG	Ercun_MLDWK	China_YR_MN	Shangshihe	0.0136	0.008099	3.659	2519	2452	47632		Mbuti.SDG	Guanzhuang	Lusixi_Zhou	Shangshihe	0.0075	0.001925
Mbuti.SDG	Shandong_1k	Guanzhuang	Shangshihe	0.0036	0.002956	1.233	25636	25450	490078		Mbuti.SDG	Guanzhuang	China_YR_LBIA	Shangshihe	0.0097	0.002421	2.984	29955	29381	562016		Mbuti.SDG	Guanzhuang	China_YR_LN	Shangshihe	0.0108	0.002193	3.492	30361	29713	568462		Mbuti.SDG	Guanzhuang	China_YR_MN	Shangshihe	0.0125	0.002693	3.625	30193	29449	564198		Mbuti.SDG	Ercun_MLDWK	Lusixi_Zhou	Shangshihe	0.0072	0.006815
Mbuti.SDG	Yiyang	Guanzhuang	Shangshihe	0.0092	0.007444	1.232	4640	4555	93004		Mbuti.SDG	Tonga_2500BP	China_YR_LBIA	Shangshihe	0.0085	0.005245	2.971	7785	7654	151238		Mbuti.SDG	Kazakhstan_Karluk_1.SG	China_YR_LN	Shangshihe	0.0108	0.002484	3.486	37682	36879	738670		Mbuti.SDG	Thailand_IA.SG	China_YR_MN	Shangshihe	0.0124	0.00338	3.564	21286	20766	417193		Mbuti.SDG	Mongolia_Khentii_EIA_SlabGrave	Lusixi_Zhou	Shangshihe	0.0065	0.005935
Mbuti.SDG	XCGroup	Guanzhuang	Shangshihe	0.0049	0.004333	1.14	10398	10296	209545		Mbuti.SDG	Turkey_MLBA_AssyrianColonyPeriod.SG	China_YR_LBIA	Shangshihe	0.0082	0.002833	2.918	24932	24524	508977		Mbuti.SDG	Turkmenistan_C_Namazga.SG	China_YR_LN	Shangshihe	0.0107	0.002689	3.325	22020	21553	456409		Mbuti.SDG	Kazakhstan_ZevakinoChilikta_IA_2	China_YR_MN	Shangshihe	0.0116	0.004717	3.407	10346	10108	203951		Mbuti.SDG	Russia_Potapovka	Lusixi_Zhou	Shangshihe	0.0063	0.00539
Mbuti.SDG	Russia_IA_Yankovsky	Guanzhuang	Shangshihe	0.005	0.004498	1.119	12464	12339	242609		Mbuti.SDG	Kazakhstan_Karakhanid.SG	China_YR_LBIA	Shangshihe	0.0079	0.003212	2.91	21733	21392	432890		Mbuti.SDG	Hungary_IA_Scythian.SG	China_YR_LN	Shangshihe	0.0099	0.002205	3.269	34168	33497	691772		Mbuti.SDG	Yiyang	China_YR_MN	Shangshihe	0.0115	0.005303	3.33	8043	7859	159274		Mbuti.SDG	Liulin_MDWK	Lusixi_Zhou	Shangshihe	0.0061	0.001896
Mbuti.SDG	Kazakhstan_TianShan_Saka.SG	Guanzhuang	Shangshihe	0.0108	0.010306	1.049	1882	1842	38030		Mbuti.SDG	Ercun_MLDWK	China_YR_LBIA	Shangshihe	0.0079	0.008054	2.792	2497	2458	47555		Mbuti.SDG	Ercun_MLDWK	China_YR_LN	Shangshihe	0.0094	0.007322	3.257	2504	2457	47870		Mbuti.SDG	Liulin_MDWK	China_YR_MN	Shangshihe	0.0111	0.002504	3.184	40384	39499	763160		Mbuti.SDG	Xixiahou_LDWK	Lusixi_Zhou	Shangshihe	0.0055	0.002496
Mbuti.SDG	Mongolia_Khovd_MLBAXiongnuLatEMedieval	Guanzhuang	Shangshihe	0.0047	0.004816	0.983	11059	10955	215089		Mbuti.SDG	Nepal_Chokhopani_2800BP.SG	China_YR_LBIA	Shangshihe	0.0077	0.002872	2.778	41211	40580	787020		Mbuti.SDG	Mongolia_Khentii_EIA_SlabGrave	China_YR_LN	Shangshihe	0.0093	0.006168	3.246	4378	4297	85491		Mbuti.SDG	China_AmurRiver_BA	China_YR_MN	Shangshihe	0.011	0.018847	3.158	615	601	12031		Mbuti.SDG	Tajik.DG	Lusixi_Zhou	Shangshihe	0.0051	0.001705
Mbuti.SDG	Shigatse2.1k	Guanzhuang	Shangshihe	0.003	0.003133	0.96	22146	22013	434317		Mbuti.SDG	Kazakhstan_Kangju_o1.SG	China_YR_LBIA	Shangshihe	0.0076	0.002719	2.712	24881	24506	504128		Mbuti.SDG	Liulin_MDWK	China_YR_LN	Shangshihe	0.009	0.002193	3.188	40554	39833	767924		Mbuti.SDG	Turkmenistan_C_Namazga.SG	China_YR_MN	Shangshihe	0.0109	0.003198	3.146	21973	21499	454111		Mbuti.SDG	Kazakhstan_Kangju_o1.SG	Lusixi_Zhou	Shangshihe	0.0046	0.002301
Mbuti.SDG	Yumin	Guanzhuang	Shangshihe	0.004	0.004279	0.94	16933	16797	334679		Mbuti.SDG	Laos_Hoabinhian.SG	China_YR_LBIA	Shangshihe	0.0075	0.003491	2.683	16458	16212	335312		Mbuti.SDG	Russia_Potapovka	China_YR_LN	Shangshihe	0.0088	0.005753	3.126	4929	4843	99550		Mbuti.SDG	Mongolia_Khentii_EIA_SlabGrave	China_YR_MN	Shangshihe	0.0109	0.007051	3.067	4378	4284	85267		Mbuti.SDG	Shigatse2.6k	Lusixi_Zhou	Shangshihe	0.0046	0.002525
Mbuti.SDG	Kazakhstan_Botai_Eneolithic	Guanzhuang	Shangshihe	0.003	0.003232	0.915	19857	19740	398174		Mbuti.SDG	Kyrgyzstan_Medieval_Nomad_o.SG	China_YR_LBIA	Shangshihe	0.0074	0.003544	2.613	16709	16464	325433		Mbuti.SDG	Mongolia_Dornod_PreBronze	China_YR_LN	Shangshihe	0.0086	0.005259	3.048	6196	6090	121183		Mbuti.SDG	Tonga_2500BP	China_YR_MN	Shangshihe	0.0104	0.005599	3.036	7807	7646	151218		Mbuti.SDG	Turkey_MLBA_AssyrianColonyPeriod.SG	Lusixi_Zhou	Shangshihe	0.0045	0.002347
Mbuti.SDG	Laos_Hoabinhian.SG	Guanzhuang	Shangshihe	0.0039	0.00447	0.88	12362	12265	252700		Mbuti.SDG	Tajik.DG	China_YR_LBIA	Shangshihe	0.0072	0.002078	2.459	38115	37568	767426		Mbuti.SDG	Nepal_Chokhopani_2800BP.SG	China_YR_LN	Shangshihe	0.0084	0.002579	3.03	41708	41015	794289		Mbuti.SDG	Kazakhstan_Kangju_o1.SG	China_YR_MN	Shangshihe	0.0099	0.003113	3.004	25031	24539	505540		Mbuti.SDG	Tonga_2500BP	Lusixi_Zhou	Shangshihe	0.0045	0.004629
Mbuti.SDG	Mongolia_Khentii_LatEMedieval	Guanzhuang	Shangshihe	0.0027	0.003058	0.869	22492	22373	439739		Mbuti.SDG	Yangshaocun_Yangshao	China_YR_LBIA	Shangshihe	0.0071	0.00666	2.448	4120	4063	80539		Mbuti.SDG	Tonga_2500BP	China_YR_LN	Shangshihe	0.0084	0.004939	2.81	7828	7698	151585		Mbuti.SDG	Laos_LN_BA.SG	China_YR_MN	Shangshihe	0.0096	0.003234	2.976	30315	29739	583847		Mbuti.SDG	Kazakhstan_Karluk_1.SG	Lusixi_Zhou	Shangshihe	0.0044	0.002194
Mbuti.SDG	Mongolia_Ulaanbaatar_EIALatEMedieval	Guanzhuang	Shangshihe	0.0044	0.005051	0.867	10140	10051	199454		Mbuti.SDG	Ngari2.3k_o2	China_YR_LBIA	Shangshihe	0.007	0.005417	2.376	6280	6192	126844		Mbuti.SDG	Ukraine_Scythian.SG	China_YR_LN	Shangshihe	0.0083	0.002366	2.79	37273	36662	748521		Mbuti.SDG	Tonga_2700BP	China_YR_MN	Shangshihe	0.0096	0.006238	2.969	5914	5802	115448		Mbuti.SDG	Nepal_Chokhopani_2800BP.SG	Lusixi_Zhou	Shangshihe	0.0043	0.002328
Mbuti.SDG	Kazakhstan_Kangju_o1.SG	Guanzhuang	Shangshihe	0.0028	0.003409	0.817	18085	17984	367747		Mbuti.SDG	Hungary_IA_Scythian.SG	China_YR_LBIA	Shangshihe	0.0069	0.002308	2.333	33675	33213	685601		Mbuti.SDG	Yangshaocun_Yangshao	China_YR_LN	Shangshihe	0.008	0.0061	2.766	4142	4077	80857		Mbuti.SDG	Turkey_MLBA_AssyrianColonyPeriod.SG	China_YR_MN	Shangshihe	0.0093	0.003071	2.969	25064	24601	510397		Mbuti.SDG	Ukraine_Scythian.SG	Lusixi_Zhou	Shangshihe	0.0042	0.002094
Mbuti.SDG	LaCen	Guanzhuang	Shangshihe	0.0031	0.00384	0.816	16827	16722	332176		Mbuti.SDG	Xixiahou_LDWK	China_YR_LBIA	Shangshihe	0.0069	0.003033	2.316	20129	19853	385166		Mbuti.SDG	Yiyang	China_YR_LN	Shangshihe	0.0079	0.004848	2.757	8055	7928	159734		Mbuti.SDG	Sanlihe_LDWK	China_YR_MN	Shangshihe	0.0092	0.002987	2.897	30730	30172	583862		Mbuti.SDG	Laos_LN_BA.SG	Lusixi_Zhou	Shangshihe	0.0042	0.002365
Mbuti.SDG	Chukchi.DG	Guanzhuang	Shangshihe	0.0023	0.002883	0.796	28005	27877	552815		Mbuti.SDG	Chukchi.DG	China_YR_LBIA	Shangshihe	0.0068	0.002438	2.314	38964	38439	766630		Mbuti.SDG	Chukchi.DG	China_YR_LN	Shangshihe	0.0074	0.002228	2.731	39419	38839	773502		Mbuti.SDG	Russia_Samara_EBA_Yamnaya_published	China_YR_MN	Shangshihe	0.0092	0.003846	2.89	18337	18003	374502		Mbuti.SDG	Mongolia_Arkhangai_MLBAtoEIAorMedieval_o	Lusixi_Zhou	Shangshihe	0.0041	0.004626
Mbuti.SDG	Mongolia_EBA_Chemurchek_2	Guanzhuang	Shangshihe	0.0026	0.003279	0.791	18873	18776	385308		Mbuti.SDG	Turkey_EBA_II.SG	China_YR_LBIA	Shangshihe	0.0064	0.002364	2.313	33969	33537	698030		Mbuti.SDG	Turkey_MLBA_AssyrianColonyPeriod.SG	China_YR_LN	Shangshihe	0.0074	0.002668	2.724	25135	24767	513181		Mbuti.SDG	Kyrgyzstan_Medieval_Nomad_o.SG	China_YR_MN	Shangshihe	0.0092	0.003936	2.888	16819	16514	326346		Mbuti.SDG	Hungary_IA_Scythian.SG	Lusixi_Zhou	Shangshihe	0.004	0.002019
Mbuti.SDG	Kazakhstan_Wusun_LateSaka_dup.I11524.SG	Guanzhuang	Shangshihe	0.0048	0.006174	0.784	6007	5949	119449		Mbuti.SDG	Ukraine_Scythian.SG	China_YR_LBIA	Shangshihe	0.0064	0.00246	2.276	36813	36343	741851		Mbuti.SDG	Laos_LN_BA.SG	China_YR_LN	Shangshihe	0.0073	0.002634	2.653	30435	29991	587283		Mbuti.SDG	Russia_Potapovka	China_YR_MN	Shangshihe	0.0091	0.006513	2.871	4890	4802	99238		Mbuti.SDG	Kazakhstan_Nomad_IA_o.SG	Lusixi_Zhou	Shangshihe	0.0038	0.003516
Mbuti.SDG	lower_YR_Chengziya_2.5kya	Guanzhuang	Shangshihe	0.0028	0.003909	0.724	16925	16830	330548		Mbuti.SDG	Thailand_IA.SG	China_YR_LBIA	Shangshihe	0.0064	0.002974	2.234	21074	20808	416193		Mbuti.SDG	Thailand_IA.SG	China_YR_LN	Shangshihe	0.0073	0.002867	2.646	21282	20976	419438		Mbuti.SDG	CHS.SG	China_YR_MN	Shangshihe	0.009	0.001816	2.856	41669	40928	790394		Mbuti.SDG	Yangshaocun_Yangshao	Lusixi_Zhou	Shangshihe	0.0038	0.005722
Mbuti.SDG	Mongolia_Selenge_Xiongnu	Guanzhuang	Shangshihe	0.0026	0.003846	0.686	20683	20574	399564		Mbuti.SDG	Russia_MA1_HG.SG	China_YR_LBIA	Shangshihe	0.0063	0.003015	2.213	27046	26706	542347		Mbuti.SDG	Russia_NorthOssetian.DG	China_YR_LN	Shangshihe	0.0072	0.00184	2.598	38459	37905	774325		Mbuti.SDG	KHV.SG	China_YR_MN	Shangshihe	0.0089	0.001841	2.855	41488	40754	790394		Mbuti.SDG	middle_YR_Yuzhuang_Longshan	Lusixi_Zhou	Shangshihe	0.0035	0.002073
Mbuti.SDG	Mongolia_LBA_Ulaanzukh_2	Guanzhuang	Shangshihe	0.0023	0.003384	0.68	19393	19304	379354		Mbuti.SDG	Mongolia_Khentii_EIA_SlabGrave	China_YR_LBIA	Shangshihe	0.0063	0.006588	2.16	4363	4309	85283		Mbuti.SDG	Kazakhstan_Nomad_HP.SG	China_YR_LN	Shangshihe	0.007	0.002127	2.549	39796	39246	766768		Mbuti.SDG	Laos_BA.WGC	China_YR_MN	Shangshihe	0.0088	0.004449	2.785	12391	12175	241478		Mbuti.SDG	Yiyang	Lusixi_Zhou	Shangshihe	0.0035	0.004417
Mbuti.SDG	Russia_MA1_HG.SG	Guanzhuang	Shangshihe	0.0027	0.003975	0.671	19019	18917	383174		Mbuti.SDG	Russia_Alan.SG	China_YR_LBIA	Shangshihe	0.0062	0.002092	2.138	38770	38291	782851		Mbuti.SDG	Xixiahou_LDWK	China_YR_LN	Shangshihe	0.0069	0.002821	2.532	20294	20017	387948		Mbuti.SDG	Kazakhstan_Kimak.SG	China_YR_MN	Shangshihe	0.0088	0.005283	2.753	7462	7332	147935		Mbuti.SDG	Kazakhstan_Nomad_IA.SG	Lusixi_Zhou	Shangshihe	0.0034	0.00225
Mbuti.SDG	China_AmurRiver_Mesolithic	Guanzhuang	Shangshihe	0.0027	0.004177	0.657	13004	12933	257285		Mbuti.SDG	Mongolia_Dornod_Xiongnu	China_YR_LBIA	Shangshihe	0.006	0.00272	2.138	32140	31756	621648		Mbuti.SDG	Turkey_EBA_II.SG	China_YR_LN	Shangshihe	0.0066	0.002172	2.508	34269	33821	704056		Mbuti.SDG	Ngari2.3k_o2	China_YR_MN	Shangshihe	0.0083	0.005796	2.72	6319	6215	126896		Mbuti.SDG	Ngari0.1k	Lusixi_Zhou	Shangshihe	0.0034	0.002546
Mbuti.SDG	Xixiahou_LDWK	Guanzhuang	Shangshihe	0.0024	0.003775	0.647	14644	14573	281939		Mbuti.SDG	Kazakhstan_Karluk_1.SG	China_YR_LBIA	Shangshihe	0.0059	0.002554	2.095	37157	36721	732040		Mbuti.SDG	Russia_Alan.SG	China_YR_LN	Shangshihe	0.0063	0.001944	2.436	39211	38717	790041		Mbuti.SDG	Chukchi.DG	China_YR_MN	Shangshihe	0.0079	0.002743	2.583	39217	38600	768566		Mbuti.SDG	Russia_Alan.SG	Lusixi_Zhou	Shangshihe	0.0033	0.001723
Mbuti.SDG	Longlin	Guanzhuang	Shangshihe	0.0058	0.009226	0.63	2900	2866	59919		Mbuti.SDG	Laos_LN_BA.SG	China_YR_LBIA	Shangshihe	0.0059	0.002829	2.088	30079	29726	582138		Mbuti.SDG	Russia_AginBuryat_N.SG	China_YR_LN	Shangshihe	0.0063	0.003262	2.431	13973	13797	267737		Mbuti.SDG	Dai.DG	China_YR_MN	Shangshihe	0.0078	0.002051	2.576	41423	40781	790389		Mbuti.SDG	Russia_Ust_Ishim.DG	Lusixi_Zhou	Shangshihe	0.0033	0.002062
Mbuti.SDG	Mongolia_Chalcolithic_Afanasievo_2	Guanzhuang	Shangshihe	0.0028	0.004426	0.626	13765	13689	270966		Mbuti.SDG	Laos_BA.WGC	China_YR_LBIA	Shangshihe	0.0059	0.00406	2.083	12281	12137	240637		Mbuti.SDG	Vietnam_BA	China_YR_LN	Shangshihe	0.0063	0.004016	2.387	10169	10043	198220		Mbuti.SDG	Kazakhstan_Karluk_1.SG	China_YR_MN	Shangshihe	0.0078	0.002809	2.5	37377	36797	734122		Mbuti.SDG	Longlin	Lusixi_Zhou	Shangshihe	0.0033	0.005215
Mbuti.SDG	Vanuatu_3000BP	Guanzhuang	Shangshihe	0.0062	0.010526	0.589	2287	2259	45382		Mbuti.SDG	Kazakhstan_ZevakinoChilikta_IA_2.SG	China_YR_LBIA	Shangshihe	0.0059	0.004092	2.037	10251	10130	203540		Mbuti.SDG	Spanish.DG	China_YR_LN	Shangshihe	0.0062	0.001974	2.345	38231	37762	774238		Mbuti.SDG	Han.DG	China_YR_MN	Shangshihe	0.0074	0.002227	2.489	40388	39793	769403		Mbuti.SDG	Kazakhstan_Nomad_HP.SG	Lusixi_Zhou	Shangshihe	0.0032	0.001901
Mbuti.SDG	Zongri4.5k	Guanzhuang	Shangshihe	0.0015	0.002961	0.507	23836	23764	464535		Mbuti.SDG	Russia_NorthOssetian.DG	China_YR_LBIA	Shangshihe	0.0058	0.002001	1.954	38009	37567	767440		Mbuti.SDG	middle_YR_Yuzhuang_Longshan	China_YR_LN	Shangshihe	0.0062	0.002472	2.334	36827	36374	704528		Mbuti.SDG	Vietnam_historical.SG	China_YR_MN	Shangshihe	0.0074	0.004948	2.461	9107	8973	175582		Mbuti.SDG	Kazakhstan_ZevakinoChilikta_IA_2.SG	Lusixi_Zhou	Shangshihe	0.0032	0.003574
Mbuti.SDG	Kyrgyzstan_Medieval_Nomad_o.SG	Guanzhuang	Shangshihe	0.0021	0.004569	0.458	12119	12068	237272		Mbuti.SDG	Russia_Lokomotiv_Eneolithic.SG	China_YR_LBIA	Shangshihe	0.0057	0.002435	1.946	36078	35670	696898		Mbuti.SDG	Kazakhstan_GoldenHordeAsian.SG	China_YR_LN	Shangshihe	0.0061	0.002682	2.319	39068	38591	750371		Mbuti.SDG	Kinh.DG	China_YR_MN	Shangshihe	0.0073	0.002474	2.46	40241	39654	769299		Mbuti.SDG	Russia_NorthOssetian.DG	Lusixi_Zhou	Shangshihe	0.0031	0.001559
Mbuti.SDG	Kazakhstan_Karluk_1.SG	Guanzhuang	Shangshihe	0.0015	0.003343	0.456	26818	26737	530301		Mbuti.SDG	Kazakhstan_Kimak.SG	China_YR_LBIA	Shangshihe	0.0057	0.004797	1.94	7390	7307	147517		Mbuti.SDG	Mongolia_Dornod_Xiongnu	China_YR_LN	Shangshihe	0.0061	0.002671	2.291	32333	31943	625122		Mbuti.SDG	Vietnam_BA_DongSonCulture.SG	China_YR_MN	Shangshihe	0.0073	0.003828	2.423	13048	12860	269600		Mbuti.SDG	Turkmenistan_IA.SG	Lusixi_Zhou	Shangshihe	0.003	0.002269
Mbuti.SDG	China_AR_IA	Guanzhuang	Shangshihe	0.0057	0.013272	0.433	1211	1197	24289		Mbuti.SDG	Russia_EBA_o1.SG	China_YR_LBIA	Shangshihe	0.0055	0.004822	1.93	7452	7370	151565		Mbuti.SDG	Mongolia_Xiongnu_o2.SG	China_YR_LN	Shangshihe	0.006	0.002342	2.272	36588	36153	728999		Mbuti.SDG	Tajik.DG	China_YR_MN	Shangshihe	0.0072	0.002289	2.405	38281	37734	769368		Mbuti.SDG	Kazakhstan_IA_Saka_dup.I3752.SG	Lusixi_Zhou	Shangshihe	0.0029	0.004872
Mbuti.SDG	Shandong_EN	Guanzhuang	Shangshihe	0.0012	0.00277	0.433	24682	24623	480158		Mbuti.SDG	Kazakhstan_Nomad_HP.SG	China_YR_LBIA	Shangshihe	0.0053	0.002286	1.887	39298	38885	759814		Mbuti.SDG	Kazakhstan_Turk.SG	China_YR_LN	Shangshihe	0.006	0.00259	2.207	36208	35773	718191		Mbuti.SDG	Kazakhstan_Wusun.SG	China_YR_MN	Shangshihe	0.0072	0.002957	2.402	35694	35186	713288		Mbuti.SDG	Vietnam_BA	Lusixi_Zhou	Shangshihe	0.0028	0.003596
Mbuti.SDG	Mongolia_LBA_Ulaanzukh_2_dup.I14037	Guanzhuang	Shangshihe	0.0017	0.004037	0.432	18113	18050	355121		Mbuti.SDG	Mongolia_Xiongnu_o2.SG	China_YR_LBIA	Shangshihe	0.0053	0.002498	1.883	36192	35808	722619		Mbuti.SDG	Kyrgyzstan_Medieval_Nomad_o.SG	China_YR_LN	Shangshihe	0.0058	0.003338	2.137	16853	16658	328160		Mbuti.SDG	Russia_UstIda_EBA.SG	China_YR_MN	Shangshihe	0.0071	0.002846	2.389	30625	30193	594498		Mbuti.SDG	Turkey_EBA_II.SG	Lusixi_Zhou	Shangshihe	0.0027	0.001934
Mbuti.SDG	Russia_Potapovka	Guanzhuang	Shangshihe	0.0037	0.008993	0.409	2829	2808	58103		Mbuti.SDG	Mongolia_Arkhangai_MLBAtoEIAorMedieval_o	China_YR_LBIA	Shangshihe	0.0053	0.005653	1.839	6670	6600	129177		Mbuti.SDG	Kazakhstan_Nomad_IA.SG	China_YR_LN	Shangshihe	0.0057	0.002562	2.055	27253	26946	544093		Mbuti.SDG	Russia_Ust_Ishim.DG	China_YR_MN	Shangshihe	0.0071	0.003014	2.385	35720	35220	724420		Mbuti.SDG	Kyrgyzstan_TianShan_Hun.SG	Lusixi_Zhou	Shangshihe	0.0026	0.001409
Mbuti.SDG	BQGroup	Guanzhuang	Shangshihe	0.0012	0.00304	0.408	18994	18947	373989		Mbuti.SDG	Russia_ArgunRiver_M.SG	China_YR_LBIA	Shangshihe	0.0052	0.002674	1.808	40293	39874	773741		Mbuti.SDG	Russia_Tagar.SG	China_YR_LN	Shangshihe	0.0056	0.001822	1.968	39695	39257	791755		Mbuti.SDG	Vietnam_N	China_YR_MN	Shangshihe	0.0071	0.005391	2.339	7253	7151	141887		Mbuti.SDG	Chukchi.DG	Lusixi_Zhou	Shangshihe	0.0026	0.001992
Mbuti.SDG	Mongolia_LBA_CenterWest_4_o	Guanzhuang	Shangshihe	0.0016	0.004134	0.384	16284	16232	318892		Mbuti.SDG	Turkmenistan_IA.SG	China_YR_LBIA	Shangshihe	0.0052	0.002751	1.751	32270	31936	659254		Mbuti.SDG	Kazakhstan_IA_Berel_Pazyryk	China_YR_LN	Shangshihe	0.0055	0.002343	1.952	35894	35502	706013		Mbuti.SDG	Shandong_HE	China_YR_MN	Shangshihe	0.007	0.001927	2.325	41675	41097	790370		Mbuti.SDG	Dushan	Lusixi_Zhou	Shangshihe	0.0026	0.003007
Mbuti.SDG	Russia_EarlyMedieval_Heshui_Mohe_1	Guanzhuang	Shangshihe	0.0026	0.007264	0.355	4868	4843	96150		Mbuti.SDG	Spanish.DG	China_YR_LBIA	Shangshihe	0.0051	0.00207	1.655	37788	37407	767353		Mbuti.SDG	Laos_Hoabinhian.SG	China_YR_LN	Shangshihe	0.0055	0.003327	1.949	16549	16367	337970		Mbuti.SDG	Russia_DevilsCave_N.SG	China_YR_MN	Shangshihe	0.007	0.002465	2.278	41457	40877	790140		Mbuti.SDG	Spanish.DG	Lusixi_Zhou	Shangshihe	0.0025	0.001704
Mbuti.SDG	Russia_Siberia_Irkutsk_EBA	Guanzhuang	Shangshihe	0.0011	0.003218	0.352	22453	22402	437705		Mbuti.SDG	Shandong_1k	China_YR_LBIA	Shangshihe	0.005	0.002447	1.626	35455	35103	677400		Mbuti.SDG	CHS.SG	China_YR_LN	Shangshihe	0.0054	0.001563	1.941	41785	41332	795432		Mbuti.SDG	GaoHuaHua	China_YR_MN	Shangshihe	0.007	0.002725	2.257	33680	33210	647711		Mbuti.SDG	Liangdao1	Lusixi_Zhou	Shangshihe	0.0025	0.003579
Mbuti.SDG	Mongolia_Arkhangai_XiongnuEarlyMedieval_2	Guanzhuang	Shangshihe	0.0011	0.003406	0.335	18022	17981	368319		Mbuti.SDG	CHS.SG	China_YR_LBIA	Shangshihe	0.0049	0.001638	1.59	41321	40919	788146		Mbuti.SDG	Russian.DG	China_YR_LN	Shangshihe	0.0054	0.001917	1.932	38565	38152	774317		Mbuti.SDG	Kazakhstan_Karakhanid.SG	China_YR_MN	Shangshihe	0.007	0.003545	2.249	21868	21564	434215		Mbuti.SDG	Kazakhstan_IA_Berel_Pazyryk	Lusixi_Zhou	Shangshihe	0.0024	0.001965
Mbuti.SDG	Zongri4.5k_o1	Guanzhuang	Shangshihe	0.0014	0.004423	0.328	13584	13545	269584		Mbuti.SDG	Russia_AfontovaGora3	China_YR_LBIA	Shangshihe	0.0048	0.005192	1.557	7085	7017	149662		Mbuti.SDG	Turkish.DG	China_YR_LN	Shangshihe	0.0054	0.001967	1.929	38276	37867	774312		Mbuti.SDG	Dusun.DG	China_YR_MN	Shangshihe	0.0069	0.002416	2.206	40050	39499	769285		Mbuti.SDG	Russia_Samara_EBA_Yamnaya_published	Lusixi_Zhou	Shangshihe	0.0024	0.003
Mbuti.SDG	Ukraine_Scythian.SG	Guanzhuang	Shangshihe	0.001	0.002936	0.328	26509	26458	536367		Mbuti.SDG	China_HMMH_MN	China_YR_LBIA	Shangshihe	0.0046	0.003127	1.506	25012	24785	484028		Mbuti.SDG	Tajik.DG	China_YR_LN	Shangshihe	0.0054	0.002024	1.903	38450	38039	774313		Mbuti.SDG	Russia_EBA_o1.SG	China_YR_MN	Shangshihe	0.0069	0.005282	2.201	7471	7369	151959		Mbuti.SDG	CHS.SG	Lusixi_Zhou	Shangshihe	0.0023	0.001366
Mbuti.SDG	Vietnam_N	Guanzhuang	Shangshihe	0.0025	0.007731	0.325	4131	4110	82134		Mbuti.SDG	Russia_Samara_EBA_Yamnaya_published	China_YR_LBIA	Shangshihe	0.0045	0.003542	1.478	18227	18063	374324		Mbuti.SDG	Turkmenistan_IA.SG	China_YR_LN	Shangshihe	0.0052	0.002632	1.872	32649	32313	664924		Mbuti.SDG	Spanish.DG	China_YR_MN	Shangshihe	0.0068	0.002249	2.188	38046	37536	769293		Mbuti.SDG	Kyrgyzstan_Medieval_Nomad_o.SG	Lusixi_Zhou	Shangshihe	0.0023	0.002949
Mbuti.SDG	GBSL	Guanzhuang	Shangshihe	0.0008	0.002594	0.315	25262	25221	494248		Mbuti.SDG	Russia_HG_Karelia	China_YR_LBIA	Shangshihe	0.0044	0.002788	1.46	33627	33330	680240		Mbuti.SDG	Dushan	China_YR_LN	Shangshihe	0.0052	0.003498	1.844	17105	16926	342366		Mbuti.SDG	Kazakhstan_IA_Saka_dup.I3752.SG	China_YR_MN	Shangshihe	0.0068	0.006106	2.173	5198	5128	103885		Mbuti.SDG	middle_YR_Wangchenggang_Erlitou	Lusixi_Zhou	Shangshihe	0.0021	0.001774
Mbuti.SDG	Turkey_EBA_II.SG	Guanzhuang	Shangshihe	0.0009	0.003011	0.313	24396	24350	503870		Mbuti.SDG	Vietnam_N_published	China_YR_LBIA	Shangshihe	0.0043	0.007507	1.449	2890	2865	57411		Mbuti.SDG	Russia_Shamanka_EBA.SG	China_YR_LN	Shangshihe	0.0051	0.002118	1.84	37661	37282	727960		Mbuti.SDG	Vietnam_N_published	China_YR_MN	Shangshihe	0.0068	0.008351	2.163	2904	2865	57400		Mbuti.SDG	Laos_BA.WGC	Lusixi_Zhou	Shangshihe	0.0021	0.00342
Mbuti.SDG	Lhasa1k	Guanzhuang	Shangshihe	0.0012	0.003904	0.31	19875	19827	391911		Mbuti.SDG	middle_YR_Yuzhuang_Longshan	China_YR_LBIA	Shangshihe	0.0042	0.002536	1.448	36459	36155	699216		Mbuti.SDG	Kyrgyzstan_TianShan_Hun.SG	China_YR_LN	Shangshihe	0.005	0.001579	1.799	40093	39692	795303		Mbuti.SDG	China_Lahu.DG	China_YR_MN	Shangshihe	0.0066	0.002432	2.135	40127	39599	769332		Mbuti.SDG	Turkish.DG	Lusixi_Zhou	Shangshihe	0.002	0.001665
Mbuti.SDG	Thailand_IA.SG	Guanzhuang	Shangshihe	0.0011	0.003724	0.303	15206	15172	301359		Mbuti.SDG	Nepal_Mebrak_2125BP.SG	China_YR_LBIA	Shangshihe	0.0042	0.003122	1.429	26271	26051	505879		Mbuti.SDG	Russia_Ust_Ishim.DG	China_YR_LN	Shangshihe	0.005	0.002415	1.794	35894	35539	728972		Mbuti.SDG	Nepal_Chokhopani_2800BP.SG	China_YR_MN	Shangshihe	0.0066	0.00315	2.112	41347	40801	789263		Mbuti.SDG	Laos_Hoabinhian.SG	Lusixi_Zhou	Shangshihe	0.002	0.002866
Mbuti.SDG	Yushu2.8k	Guanzhuang	Shangshihe	0.0013	0.004452	0.281	11838	11809	235096		Mbuti.SDG	Kyrgyzstan_TianShan_Hun.SG	China_YR_LBIA	Shangshihe	0.0041	0.001734	1.414	39619	39294	788021		Mbuti.SDG	Kazakhstan_IA_Saka_dup.I3752.SG	China_YR_LN	Shangshihe	0.005	0.005286	1.76	5205	5153	104513		Mbuti.SDG	Shandong_1k	China_YR_MN	Shangshihe	0.0065	0.002648	2.107	35666	35204	679072		Mbuti.SDG	Iran_GanjDareh_N	Lusixi_Zhou	Shangshihe	0.0019	0.001833
Mbuti.SDG	Iran_C_SehGabi	Guanzhuang	Shangshihe	0.0007	0.002836	0.26	22959	22925	472195		Mbuti.SDG	Shandong_HE	China_YR_LBIA	Shangshihe	0.0041	0.00178	1.411	41383	41043	788124		Mbuti.SDG	Russia_Shamanka_Eneolithic.SG	China_YR_LN	Shangshihe	0.0049	0.00178	1.745	41434	41029	795321		Mbuti.SDG	Russia_Alan.SG	China_YR_MN	Shangshihe	0.0064	0.00231	2.077	38987	38495	785072		Mbuti.SDG	Russia_MA1_HG.SG	Lusixi_Zhou	Shangshihe	0.0019	0.002528
Mbuti.SDG	Kazakhstan_IA_Berel_Pazyryk	Guanzhuang	Shangshihe	0.0008	0.003083	0.25	24761	24723	491355		Mbuti.SDG	Chamdo2.7k	China_YR_LBIA	Shangshihe	0.0041	0.005058	1.36	8194	8127	163397		Mbuti.SDG	Dusun.DG	China_YR_LN	Shangshihe	0.0049	0.002111	1.696	40244	39851	774229		Mbuti.SDG	Russia_Lokomotiv_Eneolithic.SG	China_YR_MN	Shangshihe	0.0064	0.002565	2.073	36291	35831	698919		Mbuti.SDG	Shigatse1.5k_1	Lusixi_Zhou	Shangshihe	0.0018	0.00265
Mbuti.SDG	Kazakhstan_GoldenHordeAsian.SG	Guanzhuang	Shangshihe	0.0008	0.003337	0.24	27836	27791	540075		Mbuti.SDG	Japan_Jomon.SG	China_YR_LBIA	Shangshihe	0.004	0.002969	1.346	31711	31456	621354		Mbuti.SDG	Russia_Samara_EBA_Yamnaya_published	China_YR_LN	Shangshihe	0.0049	0.003378	1.695	18346	18166	376216		Mbuti.SDG	Hungary_IA_Scythian.SG	China_YR_MN	Shangshihe	0.0063	0.002623	2.063	33890	33468	687597		Mbuti.SDG	Nepal_Mebrak_2125BP.SG	Lusixi_Zhou	Shangshihe	0.0017	0.002568
Mbuti.SDG	Mongolia_Arkhangai_PreBronze	Guanzhuang	Shangshihe	0.001	0.004056	0.237	16886	16853	329989		Mbuti.SDG	Turkish.DG	China_YR_LBIA	Shangshihe	0.0039	0.002048	1.336	37829	37538	767427		Mbuti.SDG	Shigatse2.6k	China_YR_LN	Shangshihe	0.0048	0.002846	1.692	23461	23236	462991		Mbuti.SDG	Russia_NorthOssetian.DG	China_YR_MN	Shangshihe	0.0062	0.002158	2.052	38254	37785	769382		Mbuti.SDG	Kazakhstan_Kumsay_EBA	Lusixi_Zhou	Shangshihe	0.0016	0.002024
Mbuti.SDG	Tajik.DG	Guanzhuang	Shangshihe	0.0006	0.002415	0.237	27338	27307	553398		Mbuti.SDG	Russia_Ust_Ishim.DG	China_YR_LBIA	Shangshihe	0.0039	0.002508	1.33	35449	35173	722657		Mbuti.SDG	Russia_EBA_o1.SG	China_YR_LN	Shangshihe	0.0048	0.004366	1.689	7505	7433	152784		Mbuti.SDG	Miao.SDG	China_YR_MN	Shangshihe	0.0061	0.001921	2.049	41463	40963	790366		Mbuti.SDG	Kazakhstan_Botai_Eneolithic	Lusixi_Zhou	Shangshihe	0.0016	0.002276
Mbuti.SDG	Shandong_2k	Guanzhuang	Shangshihe	0.0006	0.002396	0.235	29012	28980	554705		Mbuti.SDG	Mongolia_EBA_Ulgii_1_dup.I6361	China_YR_LBIA	Shangshihe	0.0038	0.002965	1.312	32904	32655	643902		Mbuti.SDG	Mongolia_EBA_Ulgii_1_dup.I6361	China_YR_LN	Shangshihe	0.0047	0.002754	1.684	33215	32907	647445		Mbuti.SDG	Miao.DG	China_YR_MN	Shangshihe	0.0061	0.002366	2.038	40291	39802	769363		Mbuti.SDG	China_HMMH_MN	Lusixi_Zhou	Shangshihe	0.0016	0.0026
Mbuti.SDG	XZGroup	Guanzhuang	Shangshihe	0.0007	0.002958	0.224	24591	24559	477590		Mbuti.SDG	KHV.SG	China_YR_LBIA	Shangshihe	0.0037	0.001644	1.308	41102	40801	788146		Mbuti.SDG	Vietnam_BA_DongSonCulture.SG	China_YR_LN	Shangshihe	0.0047	0.003336	1.668	13084	12960	270705		Mbuti.SDG	Taiwan_Hanben_IA	China_YR_MN	Shangshihe	0.006	0.002029	2.023	40860	40370	780736		Mbuti.SDG	Turkey_N	Lusixi_Zhou	Shangshihe	0.0015	0.001501
Mbuti.SDG	Ngari0.1k	Guanzhuang	Shangshihe	0.0009	0.004038	0.223	15733	15705	315038		Mbuti.SDG	Russia_Tagar.SG	China_YR_LBIA	Shangshihe	0.0037	0.001913	1.296	39201	38911	784545		Mbuti.SDG	Kazakhstan_ZevakinoChilikta_IA_2.SG	China_YR_LN	Shangshihe	0.0047	0.003957	1.659	10343	10245	204998		Mbuti.SDG	Mongolia_Dornod_Xiongnu	China_YR_MN	Shangshihe	0.0059	0.00327	2.002	32200	31822	622149		Mbuti.SDG	Hungarian.DG	Lusixi_Zhou	Shangshihe	0.0015	0.001642
Mbuti.SDG	Russia_CentralYakutia_IA.SG	Guanzhuang	Shangshihe	0.0022	0.010396	0.208	1961	1953	37108		Mbuti.SDG	Iranian.DG	China_YR_LBIA	Shangshihe	0.0037	0.002031	1.288	37621	37345	767433		Mbuti.SDG	Hungarian.DG	China_YR_LN	Shangshihe	0.0046	0.001895	1.634	38305	37953	774267		Mbuti.SDG	Hezhen.DG	China_YR_MN	Shangshihe	0.0058	0.002396	1.977	40117	39658	769363		Mbuti.SDG	Russian.DG	Lusixi_Zhou	Shangshihe	0.0015	0.001652
Mbuti.SDG	Mongolia_Dornod_LatEMedieval	Guanzhuang	Shangshihe	0.0005	0.002432	0.205	27353	27326	531770		Mbuti.SDG	Russia_UstIda_EBA.SG	China_YR_LBIA	Shangshihe	0.0037	0.002591	1.284	30360	30138	592844		Mbuti.SDG	Shenxian	China_YR_LN	Shangshihe	0.0045	0.003211	1.633	19992	19812	394117		Mbuti.SDG	Turkey_EBA_II.SG	China_YR_MN	Shangshihe	0.0058	0.002649	1.974	34119	33726	699881		Mbuti.SDG	Iran_C_SehGabi	Lusixi_Zhou	Shangshihe	0.0015	0.001932
Mbuti.SDG	Mongolia_EIA_8	Guanzhuang	Shangshihe	0.0008	0.004214	0.195	15641	15616	307576		Mbuti.SDG	Turkey_N	China_YR_LBIA	Shangshihe	0.0036	0.001851	1.276	37990	37717	772642		Mbuti.SDG	Laos_BA.WGC	China_YR_LN	Shangshihe	0.0045	0.003846	1.63	12392	12281	243022		Mbuti.SDG	Wucun_LDWK	China_YR_MN	Shangshihe	0.0058	0.002805	1.962	38661	38214	735724		Mbuti.SDG	Russia_Lokomotiv_Eneolithic.SG	Lusixi_Zhou	Shangshihe	0.0015	0.001982
Mbuti.SDG	Turkey_MLBA_AssyrianColonyPeriod.SG	Guanzhuang	Shangshihe	0.0007	0.003529	0.19	17938	17914	368740		Mbuti.SDG	Russian.DG	China_YR_LBIA	Shangshihe	0.0036	0.002038	1.27	38091	37820	767431		Mbuti.SDG	Kazakhstan_Nomad_IA_o.SG	China_YR_LN	Shangshihe	0.0045	0.003932	1.616	9603	9517	194877		Mbuti.SDG	Kazakhstan_Turk.SG	China_YR_MN	Shangshihe	0.0058	0.002945	1.954	36053	35639	713763		Mbuti.SDG	Russia_Samara_EBA_Yamnaya_published2	Lusixi_Zhou	Shangshihe	0.0015	0.002238
Mbuti.SDG	China_HMMH_MN	Guanzhuang	Shangshihe	0.0006	0.00374	0.162	18023	18002	350814		Mbuti.SDG	Kazakhstan_GoldenHordeAsian.SG	China_YR_LBIA	Shangshihe	0.0036	0.00281	1.248	38545	38267	743619		Mbuti.SDG	Kazakhstan_Wusun.SG	China_YR_LN	Shangshihe	0.0044	0.002403	1.611	35766	35450	717580		Mbuti.SDG	Russia_ArgunRiver_M.SG	China_YR_MN	Shangshihe	0.0058	0.003009	1.934	40524	40056	775970		Mbuti.SDG	China_WLR_BA_o	Lusixi_Zhou	Shangshihe	0.0015	0.002566
Mbuti.SDG	Mongolia_Chalcolithic_Afanasievo_1	Guanzhuang	Shangshihe	0.0006	0.004171	0.143	14725	14707	302479		Mbuti.SDG	Kazakhstan_Turk.SG	China_YR_LBIA	Shangshihe	0.0035	0.002665	1.247	35753	35501	711821		Mbuti.SDG	Russia_Buryatia_Xiongnu_mother.IMA005	China_YR_LN	Shangshihe	0.0044	0.002918	1.61	24447	24232	475634		Mbuti.SDG	Laos_Hoabinhian.SG	China_YR_MN	Shangshihe	0.0058	0.003869	1.901	16508	16316	336409		Mbuti.SDG	Chengzi_LS	Lusixi_Zhou	Shangshihe	0.0015	0.005432
Mbuti.SDG	Nepal_Samdzong_1500BP.SG	Guanzhuang	Shangshihe	0.0003	0.002473	0.132	29538	29519	569949		Mbuti.SDG	Spain_HG	China_YR_LBIA	Shangshihe	0.0035	0.002802	1.228	31883	31661	646138		Mbuti.SDG	Liangdao1	China_YR_LN	Shangshihe	0.0044	0.003824	1.603	11483	11381	235208		Mbuti.SDG	Thai.DG	China_YR_MN	Shangshihe	0.0056	0.002345	1.894	39871	39424	769327		Mbuti.SDG	KHV.SG	Lusixi_Zhou	Shangshihe	0.0014	0.001373
Mbuti.SDG	Vanuatu_2900BP_all	Guanzhuang	Shangshihe	0.001	0.008334	0.124	3544	3537	70123		Mbuti.SDG	Dushan	China_YR_LBIA	Shangshihe	0.0034	0.003754	1.209	17022	16907	341357		Mbuti.SDG	Russia_EarlyMedieval_Heshui_Mohe_1	China_YR_LN	Shangshihe	0.0044	0.004504	1.595	8587	8512	168418		Mbuti.SDG	Sanlihe_LS	China_YR_MN	Shangshihe	0.0056	0.002473	1.885	35359	34963	674331		Mbuti.SDG	Kazakhstan_Wusun.SG	Lusixi_Zhou	Shangshihe	0.0014	0.002159
Mbuti.SDG	Shigatse1.5k_1	Guanzhuang	Shangshihe	0.0004	0.003907	0.112	16008	15994	322692		Mbuti.SDG	Kazakhstan_Wusun.SG	China_YR_LBIA	Shangshihe	0.0033	0.002608	1.198	35368	35135	711332		Mbuti.SDG	KHV.SG	China_YR_LN	Shangshihe	0.0043	0.001572	1.59	41564	41210	795432		Mbuti.SDG	Ukraine_Scythian.SG	China_YR_MN	Shangshihe	0.0056	0.002762	1.855	36976	36562	743913		Mbuti.SDG	Russia_Tagar.SG	Lusixi_Zhou	Shangshihe	0.0013	0.001582
Mbuti.SDG	Mongolia_Uvs_EIAXiongnuLateMedival	Guanzhuang	Shangshihe	0.0003	0.002444	0.111	26902	26888	536796		Mbuti.SDG	Sanlihe_LDWK	China_YR_LBIA	Shangshihe	0.0033	0.002706	1.188	30440	30241	582607		Mbuti.SDG	Shandong_HE	China_YR_LN	Shangshihe	0.0043	0.001654	1.586	41815	41457	795406		Mbuti.SDG	Kazakhstan_Nomad_Hun_Sarmatian.SG	China_YR_MN	Shangshihe	0.0056	0.002864	1.809	34667	34281	672201		Mbuti.SDG	Shandong_HE	Lusixi_Zhou	Shangshihe	0.0012	0.00143
Mbuti.SDG	Shigatse1.9k	Guanzhuang	Shangshihe	0.0004	0.003949	0.101	17248	17234	342323		Mbuti.SDG	Yakut.DG	China_YR_LBIA	Shangshihe	0.0032	0.002195	1.163	39717	39460	767394		Mbuti.SDG	Uyghur.DG	China_YR_LN	Shangshihe	0.0043	0.001989	1.563	39269	38937	774300		Mbuti.SDG	Nyingchi0.1k	China_YR_MN	Shangshihe	0.0055	0.014222	1.807	971	960	19043		Mbuti.SDG	Russia_Afanasievo.DG	Lusixi_Zhou	Shangshihe	0.0012	0.001754
Mbuti.SDG	Russia_Alan.SG	Guanzhuang	Shangshihe	0.0002	0.002569	0.097	27963	27949	566640		Mbuti.SDG	Russia_AginBuryat_N.SG	China_YR_LBIA	Shangshihe	0.0032	0.003596	1.146	13779	13690	265401		Mbuti.SDG	Russia_UstIda_LN.SG	China_YR_LN	Shangshihe	0.0043	0.002257	1.552	37566	37245	732236		Mbuti.SDG	Vietnam_BA	China_YR_MN	Shangshihe	0.0054	0.00475	1.753	10132	10024	197715		Mbuti.SDG	Kazakhstan_GoldenHordeAsian.SG	Lusixi_Zhou	Shangshihe	0.0012	0.002249
Mbuti.SDG	China_WLR_MN	Guanzhuang	Shangshihe	0.0003	0.002957	0.087	29413	29398	564375		Mbuti.SDG	Dusun.DG	China_YR_LBIA	Shangshihe	0.0031	0.002187	1.137	39753	39505	767346		Mbuti.SDG	Russia_UstIda_EBA.SG	China_YR_LN	Shangshihe	0.0043	0.002466	1.529	30677	30412	598112		Mbuti.SDG	middle_YR_Wadian_Longshan	China_YR_MN	Shangshihe	0.0053	0.002402	1.744	40432	40005	770042		Mbuti.SDG	Zongri4.5k_o2	Lusixi_Zhou	Shangshihe	0.0012	0.002784
Mbuti.SDG	Russia_AfontovaGora3	Guanzhuang	Shangshihe	0.0005	0.007388	0.072	4121	4117	87670		Mbuti.SDG	Zongri4.5k	China_YR_LBIA	Shangshihe	0.0031	0.002288	1.134	34899	34686	677181		Mbuti.SDG	Vietnam_N	China_YR_LN	Shangshihe	0.0043	0.004747	1.513	7228	7166	142186		Mbuti.SDG	Iran_C_SehGabi	China_YR_MN	Shangshihe	0.0053	0.002463	1.674	33503	33148	682939		Mbuti.SDG	Russia_AfontovaGora3	Lusixi_Zhou	Shangshihe	0.0012	0.004338
Mbuti.SDG	Mongolia_North_N	Guanzhuang	Shangshihe	0.0002	0.002653	0.063	24978	24970	487558		Mbuti.SDG	Vietnam_BA_DongSonCulture.SG	China_YR_LBIA	Shangshihe	0.0031	0.003321	1.111	12951	12872	268910		Mbuti.SDG	China_Xinjian_IA.SG	China_YR_LN	Shangshihe	0.0042	0.002525	1.512	28414	28176	559750		Mbuti.SDG	Kazakhstan_Nomad_HP.SG	China_YR_MN	Shangshihe	0.0053	0.002474	1.666	39487	39072	762025		Mbuti.SDG	Shandong_1k	Lusixi_Zhou	Shangshihe	0.0011	0.002069
Mbuti.SDG	Russia_Blagovechensk_IA.SG	Guanzhuang	Shangshihe	0.0003	0.004578	0.061	11993	11986	230889		Mbuti.SDG	Liangdao1	China_YR_LBIA	Shangshihe	0.0031	0.00425	1.11	11429	11357	234451		Mbuti.SDG	Russia_ArgunRiver_M.SG	China_YR_LN	Shangshihe	0.0041	0.002565	1.511	40692	40357	780829		Mbuti.SDG	LaCen	China_YR_MN	Shangshihe	0.0053	0.00324	1.658	26423	26146	514921		Mbuti.SDG	Russia_HG_Karelia	Lusixi_Zhou	Shangshihe	0.0011	0.002358
Mbuti.SDG	China_WLR_BA_o	Guanzhuang	Shangshihe	0.0002	0.003555	0.061	18892	18884	367911		Mbuti.SDG	Kazakhstan_Botai_Eneolithic	China_YR_LBIA	Shangshihe	0.003	0.002629	1.087	29882	29704	598095		Mbuti.SDG	Zongri4.5k_o2	China_YR_LN	Shangshihe	0.004	0.003147	1.5	25519	25318	501124		Mbuti.SDG	Kyrgyzstan_TianShan_Hun.SG	China_YR_MN	Shangshihe	0.0052	0.001816	1.628	39862	39446	790272		Mbuti.SDG	Kazakhstan_Karakhanid.SG	Lusixi_Zhou	Shangshihe	0.0011	0.002665
Mbuti.SDG	Mongolia_Khentii_Xiongnu_daughter.JAG001	Guanzhuang	Shangshihe	0.0003	0.004486	0.058	12811	12804	251930		Mbuti.SDG	Russia_Samara_EBA_Yamnaya_published2	China_YR_LBIA	Shangshihe	0.003	0.002712	1.061	35849	35634	727217		Mbuti.SDG	Tibetan.DG	China_YR_LN	Shangshihe	0.0038	0.001968	1.462	40123	39819	774293		Mbuti.SDG	Iranian.DG	China_YR_MN	Shangshihe	0.0052	0.002287	1.622	37892	37503	769375		Mbuti.SDG	China_AR_Xianbei_IA	Lusixi_Zhou	Shangshihe	0.0011	0.00354
Mbuti.SDG	Mongolia_East_N	Guanzhuang	Shangshihe	0.0002	0.003161	0.057	22462	22454	436693		Mbuti.SDG	Uyghur.DG	China_YR_LBIA	Shangshihe	0.0029	0.002049	1.041	38814	38590	767415		Mbuti.SDG	Mongolia_East_N	China_YR_LN	Shangshihe	0.0038	0.002337	1.459	33523	33271	647693		Mbuti.SDG	Korean.DG	China_YR_MN	Shangshihe	0.0052	0.002302	1.616	40293	39878	769360		Mbuti.SDG	Russia_EBA_o1.SG	Lusixi_Zhou	Shangshihe	0.0011	0.004023
Mbuti.SDG	Mongolia_Tuv_Xiongnu	Guanzhuang	Shangshihe	0.0002	0.00355	0.05	23784	23776	462312		Mbuti.SDG	Russia_Shamanka_EBA.SG	China_YR_LBIA	Shangshihe	0.0029	0.002343	1.032	37185	36971	721335		Mbuti.SDG	Russia_Samara_EBA_Yamnaya_published2	China_YR_LN	Shangshihe	0.0038	0.002543	1.424	36162	35884	732235		Mbuti.SDG	Kazakhstan_Berel_IA_o3	China_YR_MN	Shangshihe	0.0051	0.002335	1.611	38757	38361	749065		Mbuti.SDG	Mongolia_Xiongnu_o1.SG	Lusixi_Zhou	Shangshihe	0.001	0.001746
Mbuti.SDG	Mongolia_Arkhangai_MLBAtoEIAorMedieval_o	Guanzhuang	Shangshihe	0.0003	0.007117	0.044	4249	4247	83736		Mbuti.SDG	Russia_Shamanka_Eneolithic.SG	China_YR_LBIA	Shangshihe	0.0028	0.001847	1.012	40912	40685	788041		Mbuti.SDG	China_HMMH_MN	China_YR_LN	Shangshihe	0.0038	0.002878	1.421	25203	25015	487385		Mbuti.SDG	Russia_UstIda_LN.SG	China_YR_MN	Shangshihe	0.0051	0.002434	1.607	37406	37023	727679		Mbuti.SDG	Turkmenistan_Gonur_BA_1	Lusixi_Zhou	Shangshihe	0.001	0.001853
Mbuti.SDG	Nagqu1.6k	Guanzhuang	Shangshihe	0.0002	0.004066	0.042	17583	17577	350276		Mbuti.SDG	Kazakhstan_IA_Berel_Pazyryk	China_YR_LBIA	Shangshihe	0.0028	0.002445	1.004	35524	35322	701367		Mbuti.SDG	Russia_AfontovaGora3	China_YR_LN	Shangshihe	0.0038	0.004637	1.406	7101	7047	150081		Mbuti.SDG	Kazakhstan_Nomad_IA.SG	China_YR_MN	Shangshihe	0.0051	0.002927	1.596	27089	26814	540881		Mbuti.SDG	Sanlihe_LDWK	Lusixi_Zhou	Shangshihe	0.001	0.002298
Mbuti.SDG	Russia_AfontovaGora2.SG	Guanzhuang	Shangshihe	0.0004	0.012782	0.029	1330	1329	27238		Mbuti.SDG	Kinh.DG	China_YR_LBIA	Shangshihe	0.0027	0.002078	0.998	39890	39673	767356		Mbuti.SDG	Longlin	China_YR_LN	Shangshihe	0.0038	0.005495	1.388	5563	5520	113228		Mbuti.SDG	Xixiahou_LDWK	China_YR_MN	Shangshihe	0.005	0.003188	1.583	20140	19938	385994		Mbuti.SDG	Russia_UstIda_LN.SG	Lusixi_Zhou	Shangshihe	0.0009	0.001956
Mbuti.SDG	Wutai_LDWK	Guanzhuang	Shangshihe	0.0001	0.006419	0.02	4814	4813	92928		Mbuti.SDG	Nepal_Samdzong_1500BP.SG	China_YR_LBIA	Shangshihe	0.0027	0.002087	0.988	40906	40683	787591		Mbuti.SDG	Russia_Samara_EBA_Yamnaya	China_YR_LN	Shangshihe	0.0037	0.001881	1.376	37005	36734	748230		Mbuti.SDG	Wutai_LDWK	China_YR_MN	Shangshihe	0.0049	0.005515	1.579	6555	6491	125767		Mbuti.SDG	Mongolia_LBA_CenterWest_4_o	Lusixi_Zhou	Shangshihe	0.0009	0.002611
Mbuti.SDG	Hezhen.DG	Guanzhuang	Shangshihe	0	0.002619	0.019	28640	28637	553390		Mbuti.SDG	Russia_Afanasievo.DG	China_YR_LBIA	Shangshihe	0.0027	0.002161	0.984	38962	38753	782761		Mbuti.SDG	Russia_Lokomotiv_Eneolithic.SG	China_YR_LN	Shangshihe	0.0037	0.00226	1.36	36391	36126	703221		Mbuti.SDG	Dushan	China_YR_MN	Shangshihe	0.0047	0.003739	1.577	17073	16914	341327		Mbuti.SDG	Mongolia_Dornod_PreBronze	Lusixi_Zhou	Shangshihe	0.0009	0.004941
Mbuti.SDG	Russia_Kalmykia_EBA_Yamnaya.SG	Guanzhuang	Shangshihe	0	0.002496	0.016	25639	25637	523048		Mbuti.SDG	Wucun_LDWK	China_YR_LBIA	Shangshihe	0.0027	0.00247	0.981	38340	38130	733785		Mbuti.SDG	Shandong_1k	China_YR_LN	Shangshihe	0.0037	0.002341	1.339	35766	35501	682972		Mbuti.SDG	Mongolia_Dornod_LatEMedieval	China_YR_MN	Shangshihe	0.0046	0.002233	1.56	38857	38501	750403		Mbuti.SDG	Nepal_Samdzong_1500BP.SG	Lusixi_Zhou	Shangshihe	0.0008	0.001667
Mbuti.SDG	Mongolia_EBA_Ulgii_1_dup.I6361	Guanzhuang	Shangshihe	0	0.003557	0.013	22207	22205	437546		Mbuti.SDG	Yushu2.8k	China_YR_LBIA	Shangshihe	0.0027	0.003225	0.978	18961	18859	374728		Mbuti.SDG	Ngari0.1k	China_YR_LN	Shangshihe	0.0037	0.002976	1.337	24708	24524	489739		Mbuti.SDG	Turkish.DG	China_YR_MN	Shangshihe	0.0046	0.002232	1.553	38053	37706	769368		Mbuti.SDG	Russia_Srubnaya	Lusixi_Zhou	Shangshihe	0.0008	0.001644
Mbuti.SDG	Chengzi_LS	Guanzhuang	Shangshihe	-0.0001	0.008648	-0.01	2708	2709	51687		Mbuti.SDG	Turkmenistan_Gonur_BA_1	China_YR_LBIA	Shangshihe	0.0026	0.002207	0.974	30092	29934	616241		Mbuti.SDG	Shandong_3k	China_YR_LN	Shangshihe	0.0035	0.001808	1.305	41623	41331	792571		Mbuti.SDG	Russia_Samara_EBA_Yamnaya_published2	China_YR_MN	Shangshihe	0.0046	0.002991	1.551	36012	35683	728193		Mbuti.SDG	Tibetan.DG	Lusixi_Zhou	Shangshihe	0.0008	0.001669
Mbuti.SDG	China_AR_Xianbei_IA	Guanzhuang	Shangshihe	-0.0001	0.005762	-0.015	6714	6715	130661		Mbuti.SDG	Ngari0.1k	China_YR_LBIA	Shangshihe	0.0026	0.003055	0.954	24557	24428	487717		Mbuti.SDG	Iranian.DG	China_YR_LN	Shangshihe	0.0034	0.001917	1.304	38009	37749	774319		Mbuti.SDG	BaBanQinCen	China_YR_MN	Shangshihe	0.0045	0.003011	1.544	23363	23153	455946		Mbuti.SDG	Vietnam_N	Lusixi_Zhou	Shangshihe	0.0008	0.004335
Mbuti.SDG	Yakut.DG	Guanzhuang	Shangshihe	-0.0001	0.002608	-0.023	28558	28562	553370		Mbuti.SDG	Kazakhstan_Nomad_Hun_Sarmatian.SG	China_YR_LBIA	Shangshihe	0.0025	0.00256	0.941	34396	34223	670290		Mbuti.SDG	Kinh.DG	China_YR_LN	Shangshihe	0.0034	0.001993	1.295	40327	40057	774240		Mbuti.SDG	Mongolia_Xiongnu_o1.SG	China_YR_MN	Shangshihe	0.0044	0.002341	1.532	41168	40807	789727		Mbuti.SDG	Russia_Shamanka_Eneolithic.SG	Lusixi_Zhou	Shangshihe	0.0007	0.001522
Mbuti.SDG	Dushan	Guanzhuang	Shangshihe	-0.0001	0.005081	-0.025	10223	10226	207621		Mbuti.SDG	Russia_MBA_Poltavka	China_YR_LBIA	Shangshihe	0.0025	0.002618	0.93	29658	29513	602183		Mbuti.SDG	Iran_C_SehGabi	China_YR_LN	Shangshihe	0.0034	0.002107	1.29	33557	33333	686419		Mbuti.SDG	Turkmenistan_IA.SG	China_YR_MN	Shangshihe	0.0044	0.00314	1.531	32460	32175	661104		Mbuti.SDG	Shandong_3k	Lusixi_Zhou	Shangshihe	0.0007	0.001577
Mbuti.SDG	Tonga_2500BP	Guanzhuang	Shangshihe	-0.0002	0.007795	-0.026	4215	4217	83776		Mbuti.SDG	Russia_IA_2.SG	China_YR_LBIA	Shangshihe	0.0025	0.003077	0.927	27929	27791	556328		Mbuti.SDG	Russia_MA1_HG.SG	China_YR_LN	Shangshihe	0.0034	0.002911	1.284	27247	27061	546569		Mbuti.SDG	Shandong_3k	China_YR_MN	Shangshihe	0.0043	0.002069	1.52	41403	41049	787592		Mbuti.SDG	Russia_DevilsCave_N.SG	Lusixi_Zhou	Shangshihe	0.0007	0.001868
Mbuti.SDG	Laos_BA.WGC	Guanzhuang	Shangshihe	-0.0003	0.005028	-0.06	9272	9278	183088		Mbuti.SDG	Mongolia_Selenge_XiongnuMedieval_o1	China_YR_LBIA	Shangshihe	0.0025	0.004352	0.922	9840	9792	191783		Mbuti.SDG	Russia_BA_Okunevo.SG	China_YR_LN	Shangshihe	0.0033	0.001832	1.284	40302	40037	795173		Mbuti.SDG	middle_YR_Yuzhuang_Longshan	China_YR_MN	Shangshihe	0.0043	0.002719	1.511	36550	36234	700745		Mbuti.SDG	China_Xinjian_IA.SG	Lusixi_Zhou	Shangshihe	0.0007	0.002257
Mbuti.SDG	Russia_UstIda_EBA.SG	Guanzhuang	Shangshihe	-0.0002	0.003297	-0.069	22023	22033	432255		Mbuti.SDG	Kazakhstan_IA_Saka_dup.I3752.SG	China_YR_LBIA	Shangshihe	0.0025	0.005736	0.92	5123	5097	103579		Mbuti.SDG	Hezhen.DG	China_YR_LN	Shangshihe	0.0033	0.00206	1.283	40243	39978	774308		Mbuti.SDG	Mongolia_Arkhangai_Xiongnu_o	China_YR_MN	Shangshihe	0.0043	0.003233	1.501	32773	32494	631964		Mbuti.SDG	Mongolia_Dornod_Xiongnu	Lusixi_Zhou	Shangshihe	0.0007	0.002287
Mbuti.SDG	Zongri4.5k_o2	Guanzhuang	Shangshihe	-0.0003	0.004081	-0.075	16028	16038	318665		Mbuti.SDG	Sherpa.DG	China_YR_LBIA	Shangshihe	0.0024	0.002173	0.905	39751	39564	767415		Mbuti.SDG	Russia_MBA_Poltavka	China_YR_LN	Shangshihe	0.0033	0.002385	1.255	29848	29651	605413		Mbuti.SDG	Kazakhstan_Nomad_IA_o.SG	China_YR_MN	Shangshihe	0.0043	0.004522	1.499	9599	9517	193862		Mbuti.SDG	Vietnam_BA_DongSonCulture.SG	Lusixi_Zhou	Shangshihe	0.0007	0.002874
Mbuti.SDG	Mongolia_Sukhbaatar_MLBAXiongnuLatEMedieval_sister.ULN001	Guanzhuang	Shangshihe	-0.001	0.012743	-0.078	1270	1272	24747		Mbuti.SDG	Kazakhstan_Kumsay_EBA	China_YR_LBIA	Shangshihe	0.0024	0.002408	0.902	30896	30749	622755		Mbuti.SDG	Miao.DG	China_YR_LN	Shangshihe	0.0032	0.001982	1.255	40435	40174	774304		Mbuti.SDG	Mongolia_Arkhangai_XiongnuEarlyMedieval_3	China_YR_MN	Shangshihe	0.0042	0.002047	1.496	39515	39184	770705		Mbuti.SDG	Mongolia_Ulaanbaatar_EIALatEMedieval	Lusixi_Zhou	Shangshihe	0.0007	0.003075
Mbuti.SDG	Nepal_Mebrak_2125BP.SG	Guanzhuang	Shangshihe	-0.0003	0.003813	-0.079	18357	18368	355604		Mbuti.SDG	Russia_Krasnoyarsk_BA.SG	China_YR_LBIA	Shangshihe	0.0024	0.002862	0.901	40760	40562	787716		Mbuti.SDG	Yakut.DG	China_YR_LN	Shangshihe	0.0032	0.002091	1.248	40139	39880	774277		Mbuti.SDG	Uyghur.DG	China_YR_MN	Shangshihe	0.0041	0.002172	1.439	39048	38727	769355		Mbuti.SDG	Kazakhstan_Central_Steppe_EMBA.SG	Lusixi_Zhou	Shangshihe	0.0006	0.001837
Mbuti.SDG	China_AmurRiver_BA	Guanzhuang	Shangshihe	-0.0025	0.030024	-0.083	287	289	5721		Mbuti.SDG	Mongolia_East_N	China_YR_LBIA	Shangshihe	0.0023	0.002528	0.896	33268	33117	644312		Mbuti.SDG	Kazakhstan_Botai_Eneolithic	China_YR_LN	Shangshihe	0.0032	0.002504	1.217	30110	29917	601029		Mbuti.SDG	China_Xinjian_IA.SG	China_YR_MN	Shangshihe	0.0041	0.002935	1.433	28250	28020	556583		Mbuti.SDG	Dawenkou_LDWK	Lusixi_Zhou	Shangshihe	0.0006	0.001998
Mbuti.SDG	GSGroup	Guanzhuang	Shangshihe	-0.0005	0.004907	-0.101	9009	9018	181721		Mbuti.SDG	Vietnam_BA	China_YR_LBIA	Shangshihe	0.0023	0.004127	0.884	10115	10068	197770		Mbuti.SDG	Nepal_Samdzong_1500BP.SG	China_YR_LN	Shangshihe	0.0031	0.001941	1.212	41382	41127	794859		Mbuti.SDG	Kazakhstan_GoldenHordeAsian.SG	China_YR_MN	Shangshihe	0.0041	0.003117	1.403	38830	38510	745729		Mbuti.SDG	Russia_UstIda_EBA.SG	Lusixi_Zhou	Shangshihe	0.0006	0.00217
Mbuti.SDG	Russia_Buryatia_PreBronze	Guanzhuang	Shangshihe	-0.0004	0.003714	-0.115	18446	18462	361069		Mbuti.SDG	Miao.DG	China_YR_LBIA	Shangshihe	0.0022	0.002068	0.883	39985	39813	767424		Mbuti.SDG	Kazakhstan_Central_Steppe_EMBA.SG	China_YR_LN	Shangshihe	0.0031	0.002207	1.198	40390	40137	795113		Mbuti.SDG	Japan_Jomon.SG	China_YR_MN	Shangshihe	0.0041	0.003281	1.401	31800	31540	623090		Mbuti.SDG	Russia_LenaRiver_EN.SG	Lusixi_Zhou	Shangshihe	0.0006	0.002337
Mbuti.SDG	CZYGroup	Guanzhuang	Shangshihe	-0.0004	0.003419	-0.126	15756	15770	312390		Mbuti.SDG	Hungarian.DG	China_YR_LBIA	Shangshihe	0.0021	0.002054	0.866	37816	37656	767386		Mbuti.SDG	Iran_GanjDareh_N	China_YR_LN	Shangshihe	0.003	0.002071	1.193	34680	34470	711326		Mbuti.SDG	Russia_IA_2.SG	China_YR_MN	Shangshihe	0.0041	0.003366	1.39	28084	27857	556706		Mbuti.SDG	Russia_MLBA_Sintashta	Lusixi_Zhou	Shangshihe	0.0005	0.001476
Mbuti.SDG	Liulin_MDWK	Guanzhuang	Shangshihe	-0.0004	0.00273	-0.133	28745	28766	550688		Mbuti.SDG	Kazakhstan_Central_Saka.SG	China_YR_LBIA	Shangshihe	0.0021	0.002093	0.853	38091	37930	755175		Mbuti.SDG	Russia_Siberia_Irkutsk_EBA	China_YR_LN	Shangshihe	0.003	0.002342	1.185	33175	32976	643371		Mbuti.SDG	Liangdao1	China_YR_MN	Shangshihe	0.0041	0.004379	1.351	11432	11339	234504		Mbuti.SDG	Russia_Samara_EBA_Yamnaya	Lusixi_Zhou	Shangshihe	0.0005	0.001719
Mbuti.SDG	PLDW	Guanzhuang	Shangshihe	-0.0003	0.002483	-0.137	26329	26347	512537		Mbuti.SDG	Korean.DG	China_YR_LBIA	Shangshihe	0.0021	0.002136	0.85	39983	39812	767417		Mbuti.SDG	Russia_DevilsCave_N.SG	China_YR_LN	Shangshihe	0.0029	0.002163	1.177	41525	41286	795161		Mbuti.SDG	Vanuatu_3000BP	China_YR_MN	Shangshihe	0.0041	0.007212	1.349	3876	3844	76559		Mbuti.SDG	Russia_BA_Okunevo.SG	Lusixi_Zhou	Shangshihe	0.0004	0.00151
Mbuti.SDG	China_AmurRiver_LPaleolithic	Guanzhuang	Shangshihe	-0.0005	0.003488	-0.138	18261	18278	362318		Mbuti.SDG	China_Upper_YR_LN	China_YR_LBIA	Shangshihe	0.0021	0.002106	0.843	40787	40619	779691		Mbuti.SDG	Russia_Krasnoyarsk_BA.SG	China_YR_LN	Shangshihe	0.0029	0.002621	1.177	41206	40970	794986		Mbuti.SDG	Russia_Shamanka_Eneolithic.SG	China_YR_MN	Shangshihe	0.004	0.002008	1.327	41156	40827	790295		Mbuti.SDG	PLDW	Lusixi_Zhou	Shangshihe	0.0004	0.001707
Mbuti.SDG	Spanish.DG	Guanzhuang	Shangshihe	-0.0004	0.002524	-0.178	27142	27166	553337		Mbuti.SDG	Wutai_LS	China_YR_LBIA	Shangshihe	0.0021	0.002196	0.832	39850	39680	762520		Mbuti.SDG	Mongolia_LBA_CenterWest_4_o	China_YR_LN	Shangshihe	0.0029	0.003052	1.167	26130	25979	507563		Mbuti.SDG	Hungarian.DG	China_YR_MN	Shangshihe	0.004	0.002288	1.325	38098	37794	769323		Mbuti.SDG	Kazakhstan_Turk.SG	Lusixi_Zhou	Shangshihe	0.0004	0.002257
Mbuti.SDG	Shigatse2.6k	Guanzhuang	Shangshihe	-0.0008	0.003966	-0.209	14880	14905	298185		Mbuti.SDG	Iran_C_SehGabi	China_YR_LBIA	Shangshihe	0.002	0.002234	0.822	33237	33103	682389		Mbuti.SDG	Thai.DG	China_YR_LN	Shangshihe	0.0028	0.002002	1.162	40016	39796	774272		Mbuti.SDG	Kazakhstan_Kumsay_EBA	China_YR_MN	Shangshihe	0.004	0.002599	1.325	31056	30807	622994		Mbuti.SDG	Thailand_IA.SG	Lusixi_Zhou	Shangshihe	0.0004	0.002523
Mbuti.SDG	middle_YR_Yuzhuang_Longshan	Guanzhuang	Shangshihe	-0.0006	0.002908	-0.21	26309	26342	507778		Mbuti.SDG	Oroqen.DG	China_YR_LBIA	Shangshihe	0.002	0.002221	0.814	39835	39679	767384		Mbuti.SDG	Kazakhstan_Central_Saka.SG	China_YR_LN	Shangshihe	0.0028	0.002039	1.138	38517	38304	761929		Mbuti.SDG	Russia_Krasnoyarsk_BA.SG	China_YR_MN	Shangshihe	0.0039	0.003062	1.322	40998	40677	789960		Mbuti.SDG	Mongolia_IA_Xianbei	Lusixi_Zhou	Shangshihe	0.0004	0.002737
Mbuti.SDG	Taiwan_Hanben_IA	Guanzhuang	Shangshihe	-0.0005	0.002271	-0.214	29123	29151	560738		Mbuti.SDG	Russia_UstIda_LN.SG	China_YR_LBIA	Shangshihe	0.002	0.002353	0.812	37108	36959	725564		Mbuti.SDG	Spain_HG	China_YR_LN	Shangshihe	0.0028	0.002805	1.109	32118	31938	650386		Mbuti.SDG	Suogang	China_YR_MN	Shangshihe	0.0039	0.010605	1.32	1732	1718	36043		Mbuti.SDG	Yi.DG	Lusixi_Zhou	Shangshihe	0.0003	0.001696
Mbuti.SDG	Mongolia_EIA_Xiongnu_7	Guanzhuang	Shangshihe	-0.0009	0.004123	-0.227	15467	15496	304819		Mbuti.SDG	Longlin	China_YR_LBIA	Shangshihe	0.002	0.005802	0.804	5501	5479	112956		Mbuti.SDG	Mongolia_Khentii_Xiongnu_daughter.JAG001	China_YR_LN	Shangshihe	0.0028	0.003305	1.096	20662	20546	403134		Mbuti.SDG	Mongola.DG	China_YR_MN	Shangshihe	0.0038	0.002342	1.31	40020	39720	769360		Mbuti.SDG	LaCen	Lusixi_Zhou	Shangshihe	0.0003	0.002473
Mbuti.SDG	Japan_Jomon.SG	Guanzhuang	Shangshihe	-0.0008	0.003574	-0.235	22841	22879	448950		Mbuti.SDG	Shandong_3k	China_YR_LBIA	Shangshihe	0.0019	0.001894	0.791	41114	40959	785392		Mbuti.SDG	Korean.DG	China_YR_LN	Shangshihe	0.0027	0.002052	1.078	40443	40221	774302		Mbuti.SDG	Ulchi.DG	China_YR_MN	Shangshihe	0.0037	0.002305	1.297	40036	39738	769327		Mbuti.SDG	Russia_EarlyMedieval_Heshui_Mohe_1	Lusixi_Zhou	Shangshihe	0.0003	0.004202
Mbuti.SDG	Vietnam_BA_DongSonCulture.SG	Guanzhuang	Shangshihe	-0.0011	0.00441	-0.247	9595	9616	198472		Mbuti.SDG	Tibetan.DG	China_YR_LBIA	Shangshihe	0.0019	0.002164	0.787	39609	39458	767410		Mbuti.SDG	Japan_Jomon.SG	China_YR_LN	Shangshihe	0.0027	0.002845	1.077	31953	31783	626524		Mbuti.SDG	middle_YR_Wangchenggang_Erlitou	China_YR_MN	Shangshihe	0.0037	0.002389	1.293	39314	39024	751046		Mbuti.SDG	Uyghur.DG	Lusixi_Zhou	Shangshihe	0.0002	0.00169
Mbuti.SDG	GaoHuaHua	Guanzhuang	Shangshihe	-0.0008	0.003065	-0.256	22924	22960	446085		Mbuti.SDG	Kazakhstan_Central_Steppe_EMBA.SG	China_YR_LBIA	Shangshihe	0.0019	0.002264	0.771	39912	39760	787837		Mbuti.SDG	Yi.DG	China_YR_LN	Shangshihe	0.0026	0.001997	1.076	40401	40194	774289		Mbuti.SDG	Mongola.SDG	China_YR_MN	Shangshihe	0.0036	0.002001	1.289	41259	40962	790358		Mbuti.SDG	Zongri4.5k	Lusixi_Zhou	Shangshihe	0.0002	0.001875
Mbuti.SDG	Nagqu1.1k	Guanzhuang	Shangshihe	-0.0014	0.005432	-0.262	7980	8003	161511		Mbuti.SDG	China_Xinjian_IA.SG	China_YR_LBIA	Shangshihe	0.0019	0.002693	0.742	28070	27963	555258		Mbuti.SDG	Mongola.DG	China_YR_LN	Shangshihe	0.0026	0.002092	1.067	40217	40007	774303		Mbuti.SDG	Iran_GanjDareh_N	China_YR_MN	Shangshihe	0.0036	0.002353	1.28	34549	34303	707726		Mbuti.SDG	Russia_ArgunRiver_M.SG	Lusixi_Zhou	Shangshihe	0.0002	0.002246
Mbuti.SDG	Russia_NorthOssetian.DG	Guanzhuang	Shangshihe	-0.0006	0.002374	-0.269	27285	27320	553407		Mbuti.SDG	Russia_KolymaRiver_LN.SG	China_YR_LBIA	Shangshihe	0.0018	0.002231	0.742	40827	40683	787996		Mbuti.SDG	Fujian_EN	China_YR_LN	Shangshihe	0.0026	0.002495	1.06	31663	31498	620300		Mbuti.SDG	Kazakhstan_Botai_Eneolithic	China_YR_MN	Shangshihe	0.0036	0.002893	1.26	30035	29817	598366		Mbuti.SDG	Vietnam_N_published	Lusixi_Zhou	Shangshihe	0.0002	0.006807
Mbuti.SDG	Sanlihe_LDWK	Guanzhuang	Shangshihe	-0.0009	0.003449	-0.271	22131	22172	424714		Mbuti.SDG	Sanlihe_LS	China_YR_LBIA	Shangshihe	0.0018	0.002472	0.739	35057	34928	672804		Mbuti.SDG	Fujian_EN	China_YR_LN	Shangshihe	0.0026	0.002495	1.043	31663	31498	620300		Mbuti.SDG	Ngari0.1k	China_YR_MN	Shangshihe	0.0036	0.003651	1.256	24605	24429	487839		Mbuti.SDG	Russia_MBA_Poltavka	Lusixi_Zhou	Shangshihe	0.0001	0.00211
Mbuti.SDG	China_YR_MN	Guanzhuang	Shangshihe	-0.0007	0.002688	-0.272	29406	29449	564198		Mbuti.SDG	Shigatse1.5k_1	China_YR_LBIA	Shangshihe	0.0018	0.003036	0.738	25058	24968	499465		Mbuti.SDG	Russia_LenaRiver_EN.SG	China_YR_LN	Shangshihe	0.0026	0.00275	1.043	34636	34458	665129		Mbuti.SDG	Mongolia_Khovd_MLBAXiongnuLatEMedieval	China_YR_MN	Shangshihe	0.0036	0.003913	1.249	17841	17711	345205		Mbuti.SDG	Mongolia_Selenge_XiongnuMedieval_o1	Lusixi_Zhou	Shangshihe	0.0001	0.003823
Mbuti.SDG	Turkish.DG	Guanzhuang	Shangshihe	-0.0007	0.002434	-0.276	27176	27212	553397		Mbuti.SDG	Shenxian	China_YR_LBIA	Shangshihe	0.0018	0.003343	0.724	19813	19740	392707		Mbuti.SDG	LaCen	China_YR_LN	Shangshihe	0.0026	0.002834	1.034	26379	26243	517025		Mbuti.SDG	Mongolia_Selenge_XiongnuMedieval_o1	China_YR_MN	Shangshihe	0.0036	0.00478	1.209	9897	9826	191912		Mbuti.SDG	Yakut.DG	Lusixi_Zhou	Shangshihe	0.0001	0.001724
Mbuti.SDG	Mongolia_Dornod_Xiongnu	Guanzhuang	Shangshihe	-0.001	0.003482	-0.278	21514	21556	420478		Mbuti.SDG	Dai.DG	China_YR_LBIA	Shangshihe	0.0017	0.001853	0.712	41018	40877	788140		Mbuti.SDG	Thailand_IA.WGC	China_YR_LN	Shangshihe	0.0026	0.006032	1.004	3867	3847	76354		Mbuti.SDG	Russia_AfontovaGora3	China_YR_MN	Shangshihe	0.0036	0.005511	1.203	7091	7040	149641		Mbuti.SDG	Mongolia_East_N	Lusixi_Zhou	Shangshihe	0	0.002033
Mbuti.SDG	Yi.DG	Guanzhuang	Shangshihe	-0.0008	0.00256	-0.293	28757	28800	553383		Mbuti.SDG	middle_YR_Wangchenggang_Erlitou	China_YR_LBIA	Shangshihe	0.0017	0.002146	0.711	39083	38947	749521		Mbuti.SDG	Kazakhstan_Nomad_Hun_Sarmatian.SG	China_YR_LN	Shangshihe	0.0025	0.002366	1.002	34758	34581	676280		Mbuti.SDG	Russia_Tagar.SG	China_YR_MN	Shangshihe	0.0035	0.002082	1.182	39415	39143	786784		Mbuti.SDG	Kinh.DG	Lusixi_Zhou	Shangshihe	0	0.00168
Mbuti.SDG	Mongolia_Arkhangai_EarlyMedieval	Guanzhuang	Shangshihe	-0.0007	0.002322	-0.3	27297	27335	550243		Mbuti.SDG	Kazakhstan_Berel_IA_o3	China_YR_LBIA	Shangshihe	0.0017	0.002156	0.66	38511	38384	747828		Mbuti.SDG	Mongolia_Arkhangai_PreBronze	China_YR_LN	Shangshihe	0.0025	0.003074	1.001	26149	26021	507716		Mbuti.SDG	Russia_Samara_EBA_Yamnaya	China_YR_MN	Shangshihe	0.0035	0.002202	1.171	36805	36549	743919		Mbuti.SDG	Mongolia_Xiongnu_o2.SG	Lusixi_Zhou	Shangshihe	0	0.00204
Mbuti.SDG	Thai.DG	Guanzhuang	Shangshihe	-0.0008	0.002605	-0.302	28463	28507	553368		Mbuti.SDG	Russia_DevilsCave_N.SG	China_YR_LBIA	Shangshihe	0.0017	0.002329	0.626	41033	40897	787881		Mbuti.SDG	Kazakhstan_Kimak.SG	China_YR_LN	Shangshihe	0.0025	0.004495	0.977	7451	7414	148728		Mbuti.SDG	Russian.DG	China_YR_MN	Shangshihe	0.0035	0.002318	1.164	38305	38039	769372		Mbuti.SDG	Iranian.DG	Lusixi_Zhou	Shangshihe	0	0.001661
Mbuti.SDG	middle_YR_Wangchenggang_Erlitou	Guanzhuang	Shangshihe	-0.0008	0.00267	-0.313	28132	28179	540921		Mbuti.SDG	Zongri4.5k_o1	China_YR_LBIA	Shangshihe	0.0017	0.003239	0.619	21708	21634	428254		Mbuti.SDG	Mongolia_Xiongnu_o1.SG	China_YR_LN	Shangshihe	0.0024	0.002019	0.948	41317	41120	794752		Mbuti.SDG	Dawenkou_LDWK	China_YR_MN	Shangshihe	0.0035	0.002636	1.149	33972	33735	651539		Mbuti.SDG	Korean.DG	Lusixi_Zhou	Shangshihe	0	0.001786
Mbuti.SDG	Kazakhstan_Central_Steppe_EMBA.SG	Guanzhuang	Shangshihe	-0.0009	0.002724	-0.323	28820	28871	570193		Mbuti.SDG	Wutai_LDWK	China_YR_LBIA	Shangshihe	0.0017	0.005122	0.608	6502	6480	125547		Mbuti.SDG	China_Lahu.DG	China_YR_LN	Shangshihe	0.0024	0.002028	0.946	40209	40019	774276		Mbuti.SDG	Vietnam_LN.SG	China_YR_MN	Shangshihe	0.0035	0.003927	1.137	12759	12670	256778		Mbuti.SDG	Han.DG	Lusixi_Zhou	Shangshihe	0	0.001586
Mbuti.SDG	Mongola.DG	Guanzhuang	Shangshihe	-0.0008	0.002495	-0.326	28585	28632	553392		Mbuti.SDG	Yangshaocun_Longshan	China_YR_LBIA	Shangshihe	0.0016	0.00196	0.592	41136	41003	786351		Mbuti.SDG	Sanlihe_LS	China_YR_LN	Shangshihe	0.0024	0.002229	0.938	35378	35210	678020		Mbuti.SDG	Shandong_2k	China_YR_MN	Shangshihe	0.0034	0.00214	1.135	40457	40184	771390		Mbuti.SDG	Russia_Karasuk_oRISE.SG	Lusixi_Zhou	Shangshihe	-0.0001	0.001557
Mbuti.SDG	Kazakhstan_Kumsay_EBA	Guanzhuang	Shangshihe	-0.001	0.003011	-0.328	20578	20619	417041		Mbuti.SDG	Hezhen.DG	China_YR_LBIA	Shangshihe	0.0016	0.002175	0.583	39769	39641	767424		Mbuti.SDG	China_AR_Xianbei_IA	China_YR_LN	Shangshihe	0.0024	0.003958	0.938	9882	9834	191275		Mbuti.SDG	Russia_Srubnaya	China_YR_MN	Shangshihe	0.0034	0.002163	1.126	38039	37783	765893		Mbuti.SDG	Russia_Andronovo.SG	Lusixi_Zhou	Shangshihe	-0.0001	0.001798
Mbuti.SDG	China_WLR_LN	Guanzhuang	Shangshihe	-0.0011	0.003384	-0.33	22204	22254	429419		Mbuti.SDG	Dawenkou_LDWK	China_YR_LBIA	Shangshihe	0.0016	0.002489	0.576	33719	33609	649905		Mbuti.SDG	Turkey_N	China_YR_LN	Shangshihe	0.0023	0.001767	0.933	38308	38133	778896		Mbuti.SDG	Even.DG	China_YR_MN	Shangshihe	0.0034	0.002408	1.118	39901	39626	769374		Mbuti.SDG	Japan_Jomon.SG	Lusixi_Zhou	Shangshihe	-0.0002	0.002478
Mbuti.SDG	Dusun.DG	Guanzhuang	Shangshihe	-0.0009	0.002562	-0.332	28590	28638	553340		Mbuti.SDG	Russia_LenaRiver_EN.SG	China_YR_LBIA	Shangshihe	0.0016	0.002898	0.574	34260	34151	659397		Mbuti.SDG	Oroqen.DG	China_YR_LN	Shangshihe	0.0023	0.002099	0.916	40243	40061	774265		Mbuti.SDG	Russia_Buryatia_PreBronze	China_YR_MN	Shangshihe	0.0034	0.003169	1.105	28258	28067	548504		Mbuti.SDG	Shenxian	Lusixi_Zhou	Shangshihe	-0.0002	0.002884
Mbuti.SDG	Vanuatu_2900BP	Guanzhuang	Shangshihe	-0.0032	0.009395	-0.338	2491	2507	49074		Mbuti.SDG	China_WLR_BA_o	China_YR_LBIA	Shangshihe	0.0016	0.002968	0.565	27129	27040	526323		Mbuti.SDG	Nepal_Mebrak_2125BP.SG	China_YR_LN	Shangshihe	0.0023	0.003014	0.916	26453	26333	509672		Mbuti.SDG	Shigatse1.5k_1	China_YR_MN	Shangshihe	0.0034	0.00354	1.075	25166	24996	499434		Mbuti.SDG	middle_YR_Wadian_Longshan	Lusixi_Zhou	Shangshihe	-0.0002	0.001808
Mbuti.SDG	Ercun_MLDWK	Guanzhuang	Shangshihe	-0.0035	0.010247	-0.338	1747	1759	33596		Mbuti.SDG	Shigatse2.6k	China_YR_LBIA	Shangshihe	0.0016	0.003101	0.554	23319	23243	461260		Mbuti.SDG	Han.DG	China_YR_LN	Shangshihe	0.0022	0.001823	0.898	40439	40260	774345		Mbuti.SDG	Russia_Blagovechensk_IA.SG	China_YR_MN	Shangshihe	0.0034	0.003917	1.073	16597	16484	318669		Mbuti.SDG	Mongolia_Arkhangai_PreBronze	Lusixi_Zhou	Shangshihe	-0.0002	0.00255
Mbuti.SDG	Mongolia_Khuvsgul_XiongnuLatEMedieval_1	Guanzhuang	Shangshihe	-0.0009	0.002747	-0.342	24533	24579	491488		Mbuti.SDG	Mongolia_EIA_Xiongnu_7	China_YR_LBIA	Shangshihe	0.0016	0.003103	0.549	25087	25006	489926		Mbuti.SDG	Russia_Srubnaya	China_YR_LN	Shangshihe	0.0022	0.00186	0.875	38177	38008	770585		Mbuti.SDG	Chamdo2.7k	China_YR_MN	Shangshihe	0.0034	0.005177	1.039	8207	8151	163351		Mbuti.SDG	Spain_HG	Lusixi_Zhou	Shangshihe	-0.0002	0.002488
Mbuti.SDG	Taiwan_Gongguan	Guanzhuang	Shangshihe	-0.0016	0.004685	-0.342	12805	12846	253009		Mbuti.SDG	China_AR_Xianbei_IA	China_YR_LBIA	Shangshihe	0.0016	0.004241	0.548	9798	9767	190088		Mbuti.SDG	Turkmenistan_Gonur_BA_1	China_YR_LN	Shangshihe	0.0022	0.002032	0.856	30272	30140	619286		Mbuti.SDG	Mongolia_Tuv_Xiongnu	China_YR_MN	Shangshihe	0.0033	0.003063	1.027	34761	34533	669096		Mbuti.SDG	Yangshaocun_Longshan	Lusixi_Zhou	Shangshihe	-0.0002	0.001597
Mbuti.SDG	Mongolia_Xiongnu_o1.SG	Guanzhuang	Shangshihe	-0.001	0.002725	-0.354	29500	29557	569944		Mbuti.SDG	Yiyang	China_YR_LBIA	Shangshihe	0.0016	0.004877	0.548	7956	7932	159295		Mbuti.SDG	Kazakhstan_Kumsay_EBA	China_YR_LN	Shangshihe	0.0022	0.002179	0.839	31107	30972	625764		Mbuti.SDG	Yakut.DG	China_YR_MN	Shangshihe	0.0032	0.002418	0.981	39864	39609	769334		Mbuti.SDG	Kazakhstan_Kimak.SG	Lusixi_Zhou	Shangshihe	-0.0003	0.003972
Mbuti.SDG	Naxi.DG	Guanzhuang	Shangshihe	-0.0008	0.00236	-0.358	28767	28815	553416		Mbuti.SDG	Russia_BA_Okunevo.SG	China_YR_LBIA	Shangshihe	0.0015	0.001888	0.529	39818	39700	787899		Mbuti.SDG	Nyingchi2k	China_YR_LN	Shangshihe	0.0022	0.002441	0.823	32395	32250	631601		Mbuti.SDG	Russia_Shamanka_EBA.SG	China_YR_MN	Shangshihe	0.0032	0.002497	0.959	37398	37158	723421		Mbuti.SDG	Russia_Buryatia_Xiongnu_mother.IMA005	Lusixi_Zhou	Shangshihe	-0.0003	0.002608
Mbuti.SDG	Liangdao1	Guanzhuang	Shangshihe	-0.0022	0.005814	-0.37	6899	6928	144143		Mbuti.SDG	Mongola.DG	China_YR_LBIA	Shangshihe	0.0015	0.002055	0.524	39766	39644	767418		Mbuti.SDG	Mongolia_Tuv_Xiongnu	China_YR_LN	Shangshihe	0.0022	0.002646	0.81	34882	34727	672587		Mbuti.SDG	Mongolia_LBA_CenterWest_4_o	China_YR_MN	Shangshihe	0.0032	0.003501	0.95	26055	25890	505730		Mbuti.SDG	Shigatse2.1k	Lusixi_Zhou	Shangshihe	-0.0003	0.002065
Mbuti.SDG	Chamdo2.7k	Guanzhuang	Shangshihe	-0.003	0.007951	-0.38	3973	3997	81068		Mbuti.SDG	Vietnam_N	China_YR_LBIA	Shangshihe	0.0015	0.004631	0.521	7207	7186	141939		Mbuti.SDG	Zongri4.5k_o1	China_YR_LN	Shangshihe	0.0022	0.003153	0.809	21806	21709	429661		Mbuti.SDG	Oroqen.SDG	China_YR_MN	Shangshihe	0.0031	0.001942	0.944	41270	41013	790364		Mbuti.SDG	China_Upper_YR_LN	Lusixi_Zhou	Shangshihe	-0.0003	0.001769
Mbuti.SDG	Kazakhstan_Berel_IA_o3	Guanzhuang	Shangshihe	-0.001	0.002575	-0.388	27176	27231	530082		Mbuti.SDG	Vietnam_N_all_published	China_YR_LBIA	Shangshihe	0.0015	0.006966	0.489	3490	3480	69437		Mbuti.SDG	Chengzi_LS	China_YR_LN	Shangshihe	0.0022	0.006019	0.802	3770	3753	72088		Mbuti.SDG	Wutai_LS	China_YR_MN	Shangshihe	0.0031	0.002341	0.931	40045	39799	764429		Mbuti.SDG	China_YR_MN	Lusixi_Zhou	Shangshihe	-0.0003	0.00177
Mbuti.SDG	Wutai_LS	Guanzhuang	Shangshihe	-0.0011	0.002683	-0.402	28587	28649	548979		Mbuti.SDG	Mongolia_Arkhangai_EarlyMedieval	China_YR_LBIA	Shangshihe	0.0014	0.001878	0.487	38215	38111	768592		Mbuti.SDG	Mongola.SDG	China_YR_LN	Shangshihe	0.0021	0.001715	0.779	41439	41266	795392		Mbuti.SDG	Kazakhstan_IA_Berel_Pazyryk	China_YR_MN	Shangshihe	0.0031	0.002627	0.931	35629	35409	702166		Mbuti.SDG	Russia_IA_2.SG	Lusixi_Zhou	Shangshihe	-0.0004	0.002561
Mbuti.SDG	Mongolia_Bulgan_EarlyMedievalLatEMedieval	Guanzhuang	Shangshihe	-0.001	0.002484	-0.41	27299	27354	531622		Mbuti.SDG	Kazakhstan_Kipchak1.SG	China_YR_LBIA	Shangshihe	0.0014	0.002863	0.48	26196	26124	527983		Mbuti.SDG	Russia_HG_Karelia	China_YR_LN	Shangshihe	0.0021	0.002661	0.774	33828	33688	684479		Mbuti.SDG	Mongolia_Xiongnu_o2.SG	China_YR_MN	Shangshihe	0.0031	0.002695	0.908	36283	36062	724483		Mbuti.SDG	Kazakhstan_Nomad_Hun_Sarmatian.SG	Lusixi_Zhou	Shangshihe	-0.0004	0.002104
Mbuti.SDG	Mongolia_IA_Xianbei	Guanzhuang	Shangshihe	-0.0017	0.004236	-0.41	15889	15945	314821		Mbuti.SDG	Russia_Samara_EBA_Yamnaya	China_YR_LBIA	Shangshihe	0.0013	0.002039	0.449	36588	36495	742889		Mbuti.SDG	Kazakhstan_Karakhanid.SG	China_YR_LN	Shangshihe	0.0021	0.002912	0.76	21891	21799	436710		Mbuti.SDG	Russia_IA_Yankovsky	China_YR_MN	Shangshihe	0.0031	0.003715	0.908	21208	21079	411410		Mbuti.SDG	Dusun.DG	Lusixi_Zhou	Shangshihe	-0.0004	0.001748
Mbuti.SDG	Chamdo2.8k_1	Guanzhuang	Shangshihe	-0.0025	0.005937	-0.417	7218	7254	146163		Mbuti.SDG	Mongolia_Arkhangai_PreBronze	China_YR_LBIA	Shangshihe	0.0013	0.003161	0.444	25931	25863	505401		Mbuti.SDG	Vietnam_historical.SG	China_YR_LN	Shangshihe	0.0021	0.004281	0.757	9130	9092	176561		Mbuti.SDG	Russia_EarlyMedieval_Heshui_Mohe_1	China_YR_MN	Shangshihe	0.0031	0.005341	0.894	8519	8467	167932		Mbuti.SDG	Chamdo2.7k	Lusixi_Zhou	Shangshihe	-0.0005	0.004372
Mbuti.SDG	lower_YR_Chengziya_Yueshi	Guanzhuang	Shangshihe	-0.0034	0.008036	-0.418	3602	3627	70765		Mbuti.SDG	China_Lahu.DG	China_YR_LBIA	Shangshihe	0.0012	0.002102	0.412	39756	39660	767390		Mbuti.SDG	lower_YR_Chengziya_Yueshi	China_YR_LN	Shangshihe	0.0021	0.005402	0.754	5816	5792	113312		Mbuti.SDG	Japanese.DG	China_YR_MN	Shangshihe	0.003	0.002226	0.885	40135	39895	769385		Mbuti.SDG	Wucun_LDWK	Lusixi_Zhou	Shangshihe	-0.0005	0.00208
Mbuti.SDG	Dai.DG	Guanzhuang	Shangshihe	-0.001	0.002259	-0.428	29617	29674	570404		Mbuti.SDG	Miao.SDG	China_YR_LBIA	Shangshihe	0.0011	0.001702	0.396	41091	41005	788114		Mbuti.SDG	Mongolia_Dornod_LatEMedieval	China_YR_LN	Shangshihe	0.0019	0.001908	0.741	38954	38806	754745		Mbuti.SDG	XCGroup	China_YR_MN	Shangshihe	0.003	0.003775	0.874	15741	15648	315918		Mbuti.SDG	Mongolia_Dornod_LatEMedieval	Lusixi_Zhou	Shangshihe	-0.0005	0.001712
Mbuti.SDG	BaBanQinCen	Guanzhuang	Shangshihe	-0.0016	0.003782	-0.431	14668	14716	289945		Mbuti.SDG	Oroqen.SDG	China_YR_LBIA	Shangshihe	0.0011	0.001784	0.392	40996	40907	788117		Mbuti.SDG	Ulchi.DG	China_YR_LN	Shangshihe	0.0019	0.002078	0.726	40216	40061	774267		Mbuti.SDG	Russia_MA1_HG.SG	China_YR_MN	Shangshihe	0.0029	0.003412	0.873	27073	26915	543507		Mbuti.SDG	China_YR_LN	Lusixi_Zhou	Shangshihe	-0.0005	0.001553
Mbuti.SDG	Han.DG	Guanzhuang	Shangshihe	-0.001	0.002315	-0.432	28791	28849	553424		Mbuti.SDG	Russia_Srubnaya	China_YR_LBIA	Shangshihe	0.0011	0.001928	0.379	37790	37705	764649		Mbuti.SDG	Mongolia_Selenge_Xiongnu	China_YR_LN	Shangshihe	0.0019	0.002884	0.708	30967	30849	596253		Mbuti.SDG	Nepal_Samdzong_1500BP.SG	China_YR_MN	Shangshihe	0.0028	0.002336	0.873	41126	40896	789835		Mbuti.SDG	Mongolia_Arkhangai_Xiongnu_o	Lusixi_Zhou	Shangshihe	-0.0006	0.002337
Mbuti.SDG	Russia_Buryatia_Xiongnu	Guanzhuang	Shangshihe	-0.0012	0.002605	-0.442	25889	25949	504816		Mbuti.SDG	Russia_Kalmykia_EBA_Yamnaya.SG	China_YR_LBIA	Shangshihe	0.001	0.002111	0.373	36305	36231	739241		Mbuti.SDG	Shigatse1.5k_1	China_YR_LN	Shangshihe	0.0019	0.002937	0.695	25178	25083	501361		Mbuti.SDG	Russia_Afanasievo.DG	China_YR_MN	Shangshihe	0.0028	0.002364	0.855	39126	38910	784609		Mbuti.SDG	Mongolia_Khuvsgul_XiongnuLatEMedieval_1	Lusixi_Zhou	Shangshihe	-0.0006	0.001788
Mbuti.SDG	Kazakhstan_Korgantas_IA	Guanzhuang	Shangshihe	-0.0018	0.003805	-0.467	20399	20472	400603		Mbuti.SDG	Mongolia_Xiongnu_o1.SG	China_YR_LBIA	Shangshihe	0.001	0.002121	0.346	40785	40707	787489		Mbuti.SDG	Oroqen.SDG	China_YR_LN	Shangshihe	0.0018	0.001712	0.66	41480	41330	795400		Mbuti.SDG	Yi.DG	China_YR_MN	Shangshihe	0.0028	0.002413	0.826	40148	39926	769348		Mbuti.SDG	Kazakhstan_Central_Saka.SG	Lusixi_Zhou	Shangshihe	-0.0006	0.001716
Mbuti.SDG	Mongolia_Khentii_EIA_SlabGrave	Guanzhuang	Shangshihe	-0.0046	0.009803	-0.467	2508	2531	49963		Mbuti.SDG	Russia_KadalinkaRiver_N.SG	China_YR_LBIA	Shangshihe	0.001	0.002804	0.338	38184	38104	734426		Mbuti.SDG	Russia_Andronovo.SG	China_YR_LN	Shangshihe	0.0018	0.00209	0.641	38785	38643	785544		Mbuti.SDG	Russia_Buryatia_Xiongnu_mother.IMA005	China_YR_MN	Shangshihe	0.0028	0.003444	0.818	24325	24189	473776		Mbuti.SDG	China_Lahu.DG	Lusixi_Zhou	Shangshihe	-0.0006	0.00171
Mbuti.SDG	Yangshaocun_Yangshao	Guanzhuang	Shangshihe	-0.0041	0.008829	-0.469	2790	2813	55182		Mbuti.SDG	Spain_MLN	China_YR_LBIA	Shangshihe	0.0009	0.001886	0.337	37174	37106	756545		Mbuti.SDG	Mongolia_EBA_Chemurchek_2	China_YR_LN	Shangshihe	0.0018	0.002395	0.64	29195	29089	591769		Mbuti.SDG	Turkey_N	China_YR_MN	Shangshihe	0.0027	0.002112	0.81	38149	37941	774214		Mbuti.SDG	Miao.DG	Lusixi_Zhou	Shangshihe	-0.0006	0.001692
Mbuti.SDG	Mongolia_Umungobi_LatEMedieval	Guanzhuang	Shangshihe	-0.0012	0.002555	-0.47	25568	25629	500504		Mbuti.SDG	middle_YR_Wadian_Longshan	China_YR_LBIA	Shangshihe	0.0009	0.002202	0.33	40068	39999	768284		Mbuti.SDG	Lhasa0.7k	China_YR_LN	Shangshihe	0.0018	0.003125	0.616	22907	22826	454268		Mbuti.SDG	Daur.DG	China_YR_MN	Shangshihe	0.0027	0.002823	0.798	39908	39696	767458		Mbuti.SDG	Spain_MLN	Lusixi_Zhou	Shangshihe	-0.0006	0.001533
Mbuti.SDG	Turkmenistan_IA.SG	Guanzhuang	Shangshihe	-0.0016	0.003441	-0.477	23306	23382	477933		Mbuti.SDG	Mongolia_Tuv_Xiongnu	China_YR_LBIA	Shangshihe	0.0009	0.002733	0.327	34549	34488	668374		Mbuti.SDG	Russia_CentralYakutia_IA.SG	China_YR_LN	Shangshihe	0.0018	0.007167	0.609	2726	2716	51707		Mbuti.SDG	Fujian_EN	China_YR_MN	Shangshihe	0.0026	0.00297	0.785	31590	31426	617535		Mbuti.SDG	Shandong_2k	Lusixi_Zhou	Shangshihe	-0.0006	0.001633
Mbuti.SDG	Russia_Siberia_Lena_EBA_o	Guanzhuang	Shangshihe	-0.0061	0.012592	-0.483	1400	1417	28443		Mbuti.SDG	Russia_Potapovka	China_YR_LBIA	Shangshihe	0.0009	0.006083	0.325	4853	4844	99265		Mbuti.SDG	Mongolia_Chalcolithic_Afanasievo_1	China_YR_LN	Shangshihe	0.0017	0.00305	0.608	23996	23917	489398		Mbuti.SDG	Fujian_EN	China_YR_MN	Shangshihe	0.0026	0.00297	0.765	31590	31426	617535		Mbuti.SDG	Russia_Mezhovskaya.SG	Lusixi_Zhou	Shangshihe	-0.0007	0.002178
Mbuti.SDG	Korean.DG	Guanzhuang	Shangshihe	-0.0013	0.002608	-0.494	28757	28831	553391		Mbuti.SDG	Thai.DG	China_YR_LBIA	Shangshihe	0.0008	0.002078	0.32	39519	39455	767385		Mbuti.SDG	GBSL	China_YR_LN	Shangshihe	0.0016	0.002017	0.593	36706	36592	714349		Mbuti.SDG	lower_YR_Dinggong_Longshan	China_YR_MN	Shangshihe	0.0025	0.002148	0.757	41058	40853	782901		Mbuti.SDG	China_Upper_YR_IA	Lusixi_Zhou	Shangshihe	-0.0007	0.001899
Mbuti.SDG	Turkmenistan_Gonur_BA_1	Guanzhuang	Shangshihe	-0.0014	0.002792	-0.495	20004	20060	412413		Mbuti.SDG	Russia_Siberia_Irkutsk_EBA	China_YR_LBIA	Shangshihe	0.0008	0.002432	0.315	32870	32820	639622		Mbuti.SDG	Russia_KolymaRiver_LN.SG	China_YR_LN	Shangshihe	0.0016	0.002218	0.588	41294	41158	795271		Mbuti.SDG	Kazakhstan_Central_Saka.SG	China_YR_MN	Shangshihe	0.0024	0.002299	0.753	38300	38120	757265		Mbuti.SDG	Russia_Afanasievo	Lusixi_Zhou	Shangshihe	-0.0007	0.001501
Mbuti.SDG	Kazakhstan_Nomad_HP.SG	Guanzhuang	Shangshihe	-0.0015	0.002994	-0.506	28364	28450	551026		Mbuti.SDG	Nagqu1.6k	China_YR_LBIA	Shangshihe	0.0008	0.003184	0.315	27072	27026	537007		Mbuti.SDG	Russia_Karasuk_oRISE.SG	China_YR_LN	Shangshihe	0.0015	0.001818	0.571	39726	39609	792569		Mbuti.SDG	Shigatse2.6k	China_YR_MN	Shangshihe	0.0024	0.003372	0.74	23331	23218	461345		Mbuti.SDG	Mongolia_EIA_Xiongnu_7	Lusixi_Zhou	Shangshihe	-0.0008	0.002608
Mbuti.SDG	Fujian_EN	Guanzhuang	Shangshihe	-0.0017	0.003319	-0.523	20988	21061	416432		Mbuti.SDG	Mongolia_Dornod_PreBronze	China_YR_LBIA	Shangshihe	0.0008	0.005627	0.283	6114	6105	120747		Mbuti.SDG	Russia_Afanasievo.DG	China_YR_LN	Shangshihe	0.0015	0.002034	0.566	39290	39169	789612		Mbuti.SDG	Xitoucun	China_YR_MN	Shangshihe	0.0024	0.003501	0.74	16793	16713	332914		Mbuti.SDG	Hezhen.DG	Lusixi_Zhou	Shangshihe	-0.0008	0.001778
Mbuti.SDG	Fujian_EN	Guanzhuang	Shangshihe	-0.0017	0.003319	-0.523	20988	21061	416432		Mbuti.SDG	Ulchi.DG	China_YR_LBIA	Shangshihe	0.0007	0.002158	0.276	39757	39701	767383		Mbuti.SDG	Russia_Buryatia_PreBronze	China_YR_LN	Shangshihe	0.0015	0.00276	0.549	28323	28238	550801		Mbuti.SDG	Russia_BA_Okunevo.SG	China_YR_MN	Shangshihe	0.0023	0.002056	0.721	40062	39875	790146		Mbuti.SDG	Miao.SDG	Lusixi_Zhou	Shangshihe	-0.0008	0.001419
Mbuti.SDG	China_AmurRiver_EarlyN	Guanzhuang	Shangshihe	-0.0022	0.00411	-0.535	14573	14637	289396		Mbuti.SDG	Even.DG	China_YR_LBIA	Shangshihe	0.0007	0.002134	0.266	39631	39576	767434		Mbuti.SDG	Yushu2.8k	China_YR_LN	Shangshihe	0.0015	0.003076	0.547	19050	18994	376475		Mbuti.SDG	Mongolia_Uvs_EIAXiongnuLateMedival	China_YR_MN	Shangshihe	0.0023	0.002061	0.717	38077	37904	756167		Mbuti.SDG	Russia_KadalinkaRiver_N.SG	Lusixi_Zhou	Shangshihe	-0.0009	0.002281
Mbuti.SDG	China_AmurRiver_N	Guanzhuang	Shangshihe	-0.0018	0.003324	-0.545	17339	17402	342686		Mbuti.SDG	Russia_CentralYakutia_LN.SG	China_YR_LBIA	Shangshihe	0.0007	0.002677	0.252	39563	39510	764381		Mbuti.SDG	Wutai_LDWK	China_YR_LN	Shangshihe	0.0015	0.004684	0.544	6545	6525	126308		Mbuti.SDG	Russia_HG_Karelia	China_YR_MN	Shangshihe	0.0023	0.003163	0.7	33731	33574	680820		Mbuti.SDG	GaoHuaHua	Lusixi_Zhou	Shangshihe	-0.0009	0.002018
Mbuti.SDG	Miao.SDG	Guanzhuang	Shangshihe	-0.0012	0.002149	-0.553	29691	29762	570391		Mbuti.SDG	Naxi.DG	China_YR_LBIA	Shangshihe	0.0006	0.00192	0.252	39910	39859	767456		Mbuti.SDG	Russia_MLBA_Sintashta	China_YR_LN	Shangshihe	0.0014	0.001698	0.544	38410	38305	776001		Mbuti.SDG	China_HMMH_MN	China_YR_MN	Shangshihe	0.0023	0.003398	0.69	25068	24954	485149		Mbuti.SDG	Nyingchi2k	Lusixi_Zhou	Shangshihe	-0.0009	0.002139
Mbuti.SDG	Russia_Buryatia_Xiongnu_mother.IMA005	Guanzhuang	Shangshihe	-0.0023	0.004177	-0.553	15396	15467	303036		Mbuti.SDG	Yi.DG	China_YR_LBIA	Shangshihe	0.0006	0.002128	0.214	39894	39846	767406		Mbuti.SDG	Daur.DG	China_YR_LN	Shangshihe	0.0014	0.00236	0.509	40122	40007	772393		Mbuti.SDG	Lhasa0.7k	China_YR_MN	Shangshihe	0.0023	0.003496	0.68	22854	22750	452393		Mbuti.SDG	Russia_Kalmykia_EBA_Yamnaya.SG	Lusixi_Zhou	Shangshihe	-0.0009	0.001736
Mbuti.SDG	Shannan2.2k_2	Guanzhuang	Shangshihe	-0.0033	0.005852	-0.557	6475	6518	132312		Mbuti.SDG	Japanese.DG	China_YR_LBIA	Shangshihe	0.0006	0.002021	0.214	39861	39817	767443		Mbuti.SDG	Mongolia_LBA_Ulaanzukh_2_dup.I14037	China_YR_LN	Shangshihe	0.0014	0.003026	0.491	28213	28136	549338		Mbuti.SDG	Yangshaocun_Yangshao	China_YR_MN	Shangshihe	0.0023	0.006845	0.68	4099	4080	80532		Mbuti.SDG	XCGroup	Lusixi_Zhou	Shangshihe	-0.001	0.003011
Mbuti.SDG	Shandong_HE	Guanzhuang	Shangshihe	-0.0012	0.002092	-0.561	29792	29862	570397		Mbuti.SDG	China_Shimao_LN	China_YR_LBIA	Shangshihe	0.0006	0.002343	0.178	40474	40427	776420		Mbuti.SDG	China_Upper_YR_LN	China_YR_LN	Shangshihe	0.0013	0.001973	0.482	41177	41073	786722		Mbuti.SDG	Naxi.DG	China_YR_MN	Shangshihe	0.0022	0.00212	0.672	40151	39974	769398		Mbuti.SDG	Fujian_EN	Lusixi_Zhou	Shangshihe	-0.001	0.002247
Mbuti.SDG	Yangshaocun_Longshan	Guanzhuang	Shangshihe	-0.0014	0.002411	-0.565	29645	29726	568587		Mbuti.SDG	Mongolia_Tuv_EIA	China_YR_LBIA	Shangshihe	0.0006	0.003495	0.173	19169	19147	373516		Mbuti.SDG	GaoHuaHua	China_YR_LN	Shangshihe	0.0013	0.002343	0.453	33675	33586	651325		Mbuti.SDG	Mongolia_Khentii_LatEMedieval	China_YR_MN	Shangshihe	0.0022	0.002699	0.663	33354	33211	648327		Mbuti.SDG	Fujian_EN	Lusixi_Zhou	Shangshihe	-0.001	0.002247
Mbuti.SDG	Mongolia_EIA_SlabGrave_1	Guanzhuang	Shangshihe	-0.0014	0.002339	-0.583	27367	27442	530573		Mbuti.SDG	Russia_Blagovechensk_IA.SG	China_YR_LBIA	Shangshihe	0.0005	0.00354	0.167	16504	16488	317890		Mbuti.SDG	Mongolia_IA_Xianbei	China_YR_LN	Shangshihe	0.0013	0.003061	0.443	25878	25811	508076		Mbuti.SDG	Russia_AginBuryat_N.SG	China_YR_MN	Shangshihe	0.0022	0.004132	0.661	13831	13771	266080		Mbuti.SDG	Kazakhstan_Berel_IA_o3	Lusixi_Zhou	Shangshihe	-0.001	0.001736
Mbuti.SDG	Russia_Samara_EBA_Yamnaya_published	Guanzhuang	Shangshihe	-0.0027	0.004552	-0.593	12112	12178	252395		Mbuti.SDG	Mongola.SDG	China_YR_LBIA	Shangshihe	0.0004	0.001745	0.167	40944	40914	788107		Mbuti.SDG	Sherpa.DG	China_YR_LN	Shangshihe	0.0012	0.002076	0.439	40143	40045	774300		Mbuti.SDG	Russia_Mezhovskaya.SG	China_YR_MN	Shangshihe	0.0021	0.002953	0.658	34475	34333	698940		Mbuti.SDG	Thai.DG	Lusixi_Zhou	Shangshihe	-0.001	0.001679
Mbuti.SDG	Russia_LenaRiver_EN.SG	Guanzhuang	Shangshihe	-0.0021	0.003461	-0.6	24470	24572	472913		Mbuti.SDG	Iran_GanjDareh_N	China_YR_LBIA	Shangshihe	0.0004	0.00206	0.164	34330	34304	707125		Mbuti.SDG	Kazakhstan_Kipchak1.SG	China_YR_LN	Shangshihe	0.0012	0.002784	0.435	26508	26444	532675		Mbuti.SDG	Russia_KadalinkaRiver_N.SG	China_YR_MN	Shangshihe	0.0021	0.003087	0.654	38436	38275	736412		Mbuti.SDG	QLSZ	Lusixi_Zhou	Shangshihe	-0.001	0.00164
Mbuti.SDG	Vietnam_N_all_published	Guanzhuang	Shangshihe	-0.0067	0.010918	-0.609	1885	1910	38326		Mbuti.SDG	Fujian_EN	China_YR_LBIA	Shangshihe	0.0004	0.002547	0.143	31404	31377	617272		Mbuti.SDG	Dai.DG	China_YR_LN	Shangshihe	0.0011	0.001779	0.434	41419	41332	795426		Mbuti.SDG	Spain_HG	China_YR_MN	Shangshihe	0.0021	0.003218	0.65	32043	31906	646974		Mbuti.SDG	Naxi.DG	Lusixi_Zhou	Shangshihe	-0.001	0.001594
Mbuti.SDG	Spain_MLN	Guanzhuang	Shangshihe	-0.0014	0.002322	-0.614	26320	26395	537686		Mbuti.SDG	Fujian_EN	China_YR_LBIA	Shangshihe	0.0004	0.002547	0.14	31404	31377	617272		Mbuti.SDG	Japanese.DG	China_YR_LN	Shangshihe	0.0011	0.00195	0.433	40304	40218	774329		Mbuti.SDG	lower_YR_Dinggong_Han_Dynasty	China_YR_MN	Shangshihe	0.002	0.003611	0.597	25316	25216	489689		Mbuti.SDG	China_AR_EN	Lusixi_Zhou	Shangshihe	-0.0011	0.003364
Mbuti.SDG	YJCGroup	Guanzhuang	Shangshihe	-0.0022	0.003614	-0.62	15711	15782	311234		Mbuti.SDG	Mongolia_Sukhbaatar_MLBA	China_YR_LBIA	Shangshihe	0.0004	0.003453	0.134	20166	20148	393356		Mbuti.SDG	Russia_KadalinkaRiver_N.SG	China_YR_LN	Shangshihe	0.0011	0.002712	0.43	38593	38507	740904		Mbuti.SDG	Nepal_Mebrak_2125BP.SG	China_YR_MN	Shangshihe	0.0019	0.003354	0.581	26302	26200	507119		Mbuti.SDG	Yushu2.8k	Lusixi_Zhou	Shangshihe	-0.0011	0.002657
Mbuti.SDG	Hungary_IA_Scythian.SG	Guanzhuang	Shangshihe	-0.0018	0.002865	-0.639	24311	24400	497217		Mbuti.SDG	Lhasa0.7k	China_YR_LBIA	Shangshihe	0.0004	0.003121	0.129	22775	22758	452482		Mbuti.SDG	Mongolia_Arkhangai_Xiongnu_o	China_YR_LN	Shangshihe	0.0011	0.002764	0.422	32809	32737	634993		Mbuti.SDG	Mongolia_IA_Xianbei	China_YR_MN	Shangshihe	0.0019	0.003529	0.577	25816	25721	506246		Mbuti.SDG	Russia_Krasnoyarsk_BA.SG	Lusixi_Zhou	Shangshihe	-0.0011	0.002237
Mbuti.SDG	Russia_Shamanka_Eneolithic.SG	Guanzhuang	Shangshihe	-0.0015	0.002275	-0.641	29512	29598	570331		Mbuti.SDG	Taiwan_Hanben_IA	China_YR_LBIA	Shangshihe	0.0003	0.00184	0.118	40509	40483	779058		Mbuti.SDG	Russia_IA_EarlySarmatian	China_YR_LN	Shangshihe	0.0011	0.002837	0.415	23741	23687	482823		Mbuti.SDG	Russia_MLBA_Sintashta	China_YR_MN	Shangshihe	0.0018	0.002034	0.573	38249	38108	771235		Mbuti.SDG	Mongolia_EBA_Chemurchek_2	Lusixi_Zhou	Shangshihe	-0.0011	0.002148
Mbuti.SDG	Lhasa0.7k	Guanzhuang	Shangshihe	-0.0028	0.004309	-0.658	14482	14564	289401		Mbuti.SDG	Mongolia_Arkhangai_XiongnuEarlyMedieval_1	China_YR_LBIA	Shangshihe	0.0003	0.002879	0.114	29508	29488	602671		Mbuti.SDG	China_WLR_BA_o	China_YR_LN	Shangshihe	0.0011	0.002843	0.41	27372	27313	529814		Mbuti.SDG	Turkmenistan_Gonur_BA_1	China_YR_MN	Shangshihe	0.0018	0.002386	0.571	30196	30086	616528		Mbuti.SDG	Russia_Shamanka_EBA.SG	Lusixi_Zhou	Shangshihe	-0.0011	0.001826
Mbuti.SDG	Guge	Guanzhuang	Shangshihe	-0.0033	0.004966	-0.665	10431	10500	215644		Mbuti.SDG	Russia_Karasuk_oRISE.SG	China_YR_LBIA	Shangshihe	0.0001	0.001866	0.073	39263	39253	785566		Mbuti.SDG	Miao.SDG	China_YR_LN	Shangshihe	0.001	0.001655	0.398	41526	41442	795401		Mbuti.SDG	Oroqen.DG	China_YR_MN	Shangshihe	0.0018	0.002374	0.567	39999	39859	769321		Mbuti.SDG	GBSL	Lusixi_Zhou	Shangshihe	-0.0011	0.001718
Mbuti.SDG	Dawenkou_LDWK	Guanzhuang	Shangshihe	-0.002	0.002922	-0.688	24271	24369	467724		Mbuti.SDG	Zongri4.5k_o2	China_YR_LBIA	Shangshihe	0.0001	0.003362	0.044	25335	25327	499318		Mbuti.SDG	Dawenkou_LDWK	China_YR_LN	Shangshihe	0.001	0.002377	0.397	34049	33982	654757		Mbuti.SDG	China_Shimao_LN	China_YR_MN	Shangshihe	0.0018	0.002553	0.555	40677	40534	778405		Mbuti.SDG	Mongolia_Tuv_EIA	Lusixi_Zhou	Shangshihe	-0.0012	0.002924
Mbuti.SDG	SDLG	Guanzhuang	Shangshihe	-0.0016	0.002312	-0.689	27387	27475	533375		Mbuti.SDG	Han.DG	China_YR_LBIA	Shangshihe	0.0001	0.001878	0.032	39931	39926	767458		Mbuti.SDG	Sanlihe_LDWK	China_YR_LN	Shangshihe	0.001	0.002622	0.386	30674	30612	587216		Mbuti.SDG	Mongolia_Umungobi_LatEMedieval	China_YR_MN	Shangshihe	0.0017	0.002235	0.55	36905	36780	717452		Mbuti.SDG	Russia_Blagovechensk_IA.SG	Lusixi_Zhou	Shangshihe	-0.0012	0.002933
Mbuti.SDG	Russia_Srubnaya	Guanzhuang	Shangshihe	-0.0017	0.002428	-0.691	26887	26977	546118		Mbuti.SDG	Mongolia_Khovd_MLBAXiongnuLatEMedieval	China_YR_LBIA	Shangshihe	0	0.00325	0.013	17754	17752	345146		Mbuti.SDG	Mongolia_Arkhangai_EarlyMedieval	China_YR_LN	Shangshihe	0.0009	0.00177	0.385	38562	38493	774671		Mbuti.SDG	Mongolia_Khuvsgul_XiongnuLatEMedieval_1	China_YR_MN	Shangshihe	0.0016	0.002391	0.541	35429	35317	706869		Mbuti.SDG	Zongri4.5k_o1	Lusixi_Zhou	Shangshihe	-0.0012	0.002763
Mbuti.SDG	China_Shimao_LN	Guanzhuang	Shangshihe	-0.002	0.002853	-0.695	29177	29293	560055		Mbuti.SDG	Vietnam_LN.SG	China_YR_LBIA	Shangshihe	0	0.003644	0.006	12735	12735	256122		Mbuti.SDG	Mongolia_Khuvsgul_XiongnuLatEMedieval_1	China_YR_LN	Shangshihe	0.0009	0.002059	0.376	35543	35478	710636		Mbuti.SDG	Shandong_Jiaojia_MN	China_YR_MN	Shangshihe	0.0016	0.002838	0.525	27547	27459	535638		Mbuti.SDG	Mongolia_Arkhangai_EarlyMedieval	Lusixi_Zhou	Shangshihe	-0.0012	0.001588
Mbuti.SDG	Russia_Mezhovskaya.SG	Guanzhuang	Shangshihe	-0.0023	0.003283	-0.701	23984	24095	489810		Mbuti.SDG	Tonga_2700BP	China_YR_LBIA	Shangshihe	0	0.005901	-0.005	5821	5822	115440		Mbuti.SDG	middle_YR_Wangchenggang_Erlitou	China_YR_LN	Shangshihe	0.0009	0.002047	0.373	39425	39355	755546		Mbuti.SDG	Mongolia_Arkhangai_PreBronze	China_YR_MN	Shangshihe	0.0016	0.003536	0.524	26011	25930	505672		Mbuti.SDG	Mongolia_Khentii_Xiongnu_daughter.JAG001	Lusixi_Zhou	Shangshihe	-0.0013	0.002908
Mbuti.SDG	Russia_ArgunRiver_M.SG	Guanzhuang	Shangshihe	-0.0023	0.00327	-0.71	28988	29123	560766		Mbuti.SDG	Mongolia_LBA_CenterWest_4_o	China_YR_LBIA	Shangshihe	0	0.003099	-0.008	25905	25906	505767		Mbuti.SDG	Kazakhstan_Korgantas_IA	China_YR_LN	Shangshihe	0.0009	0.00275	0.347	30578	30521	595598		Mbuti.SDG	China_AR_Xianbei_IA	China_YR_MN	Shangshihe	0.0016	0.004794	0.453	9819	9787	190292		Mbuti.SDG	Lhasa0.7k	Lusixi_Zhou	Shangshihe	-0.0013	0.002693
Mbuti.SDG	China_Upper_YR_IA	Guanzhuang	Shangshihe	-0.002	0.002664	-0.735	27826	27935	536051		Mbuti.SDG	GaoHuaHua	China_YR_LBIA	Shangshihe	-0.0001	0.002491	-0.033	33376	33381	646856		Mbuti.SDG	Mongolia_Tuv_EIA	China_YR_LN	Shangshihe	0.0009	0.003292	0.337	19311	19275	375073		Mbuti.SDG	Russia_Karasuk_oRISE.SG	China_YR_MN	Shangshihe	0.0015	0.002071	0.443	39522	39404	787569		Mbuti.SDG	Mongolia_Arkhangai_XiongnuEarlyMedieval_1	Lusixi_Zhou	Shangshihe	-0.0013	0.002438
Mbuti.SDG	Mongolia_Arkhangai_XiongnuEarlyMedieval_3	Guanzhuang	Shangshihe	-0.0018	0.002384	-0.741	28036	28136	551279		Mbuti.SDG	Mongolia_IA_Xianbei	China_YR_LBIA	Shangshihe	-0.0002	0.003196	-0.059	25741	25751	506352		Mbuti.SDG	Mongolia_Arkhangai_XiongnuEarlyMedieval_3	China_YR_LN	Shangshihe	0.0008	0.001798	0.328	39581	39519	775438		Mbuti.SDG	Mongolia_East_N	China_YR_MN	Shangshihe	0.0015	0.002766	0.443	33332	33230	644694		Mbuti.SDG	Sanlihe_LS	Lusixi_Zhou	Shangshihe	-0.0013	0.002042
Mbuti.SDG	Spain_HG	Guanzhuang	Shangshihe	-0.0028	0.003627	-0.759	22223	22345	454564		Mbuti.SDG	PLDW	China_YR_LBIA	Shangshihe	-0.0002	0.001951	-0.06	37524	37536	729777		Mbuti.SDG	Naxi.DG	China_YR_LN	Shangshihe	0.0008	0.001857	0.299	40350	40286	774342		Mbuti.SDG	China_WLR_BA_o	China_YR_MN	Shangshihe	0.0015	0.003337	0.418	27181	27098	526973		Mbuti.SDG	Wutai_LS	Lusixi_Zhou	Shangshihe	-0.0013	0.001804
Mbuti.SDG	Turkey_N	Guanzhuang	Shangshihe	-0.0018	0.002417	-0.763	27100	27200	554356		Mbuti.SDG	China_YR_LN	China_YR_LBIA	Shangshihe	-0.0002	0.001852	-0.088	40997	41016	786493		Mbuti.SDG	Mongolia_Arkhangai_XiongnuEarlyMedieval_1	China_YR_LN	Shangshihe	0.0008	0.002791	0.287	29724	29674	606054		Mbuti.SDG	Mongolia_Bulgan_EarlyMedievalLatEMedieval	China_YR_MN	Shangshihe	0.0013	0.002182	0.395	38716	38615	750259		Mbuti.SDG	SDLG	Lusixi_Zhou	Shangshihe	-0.0013	0.001523
Mbuti.SDG	Mongolia_Sukhbaatar_MLBAXiongnuLatEMedieval	Guanzhuang	Shangshihe	-0.0018	0.002351	-0.783	28144	28248	545425		Mbuti.SDG	LaCen	China_YR_LBIA	Shangshihe	-0.0003	0.002866	-0.097	26208	26223	514892		Mbuti.SDG	China_AR_IA	China_YR_LN	Shangshihe	0.0008	0.009058	0.276	1877	1874	37193		Mbuti.SDG	China_Upper_YR_IA	China_YR_MN	Shangshihe	0.0013	0.002426	0.39	39141	39038	750576		Mbuti.SDG	Spain_C	Lusixi_Zhou	Shangshihe	-0.0013	0.001519
Mbuti.SDG	Shenxian	Guanzhuang	Shangshihe	-0.0038	0.004781	-0.786	12409	12503	248962		Mbuti.SDG	Shigatse0.7k	China_YR_LBIA	Shangshihe	-0.0003	0.002982	-0.114	25957	25975	514295		Mbuti.SDG	Vietnam_LN.SG	China_YR_LN	Shangshihe	0.0007	0.003246	0.273	12832	12814	258006		Mbuti.SDG	Mongolia_Arkhangai_XiongnuEarlyMedieval_1	China_YR_MN	Shangshihe	0.0013	0.003224	0.377	29585	29506	603176		Mbuti.SDG	Mongolia_Tuv_Xiongnu	Lusixi_Zhou	Shangshihe	-0.0014	0.002301
Mbuti.SDG	FJGroup	Guanzhuang	Shangshihe	-0.0083	0.010546	-0.786	1856	1887	37633		Mbuti.SDG	Mongolia_Dornod_LatEMedieval	China_YR_LBIA	Shangshihe	-0.0003	0.002037	-0.122	38593	38614	749306		Mbuti.SDG	Mongolia_Selenge_XiongnuMedieval_o1	China_YR_LN	Shangshihe	0.0007	0.004126	0.264	9864	9850	192589		Mbuti.SDG	Russia_LenaRiver_EN.SG	China_YR_MN	Shangshihe	0.0012	0.00316	0.369	34452	34370	661144		Mbuti.SDG	Dai.DG	Lusixi_Zhou	Shangshihe	-0.0014	0.00151
Mbuti.SDG	Oroqen.DG	Guanzhuang	Shangshihe	-0.002	0.002573	-0.789	28594	28710	553362		Mbuti.SDG	Shandong_2k	China_YR_LBIA	Shangshihe	-0.0003	0.001991	-0.128	40167	40193	769332		Mbuti.SDG	Vietnam_N_published	China_YR_LN	Shangshihe	0.0007	0.0072	0.255	2902	2898	57514		Mbuti.SDG	Zongri4.5k_o2	China_YR_MN	Shangshihe	0.0012	0.003591	0.36	25450	25387	499250		Mbuti.SDG	Mongolia_Chalcolithic_Afanasievo_2	Lusixi_Zhou	Shangshihe	-0.0016	0.002812
Mbuti.SDG	Nyingchi2k_o	Guanzhuang	Shangshihe	-0.0047	0.005884	-0.792	7336	7405	149063		Mbuti.SDG	Russia_MLBA_Sintashta	China_YR_LBIA	Shangshihe	-0.0003	0.001829	-0.129	37994	38019	769872		Mbuti.SDG	Spain_MLN	China_YR_LN	Shangshihe	0.0006	0.001776	0.228	37509	37463	762073		Mbuti.SDG	Kazakhstan_Central_Steppe_EMBA.SG	China_YR_MN	Shangshihe	0.001	0.002507	0.358	40132	40052	790089		Mbuti.SDG	Mongolia_Chalcolithic_Afanasievo_1	Lusixi_Zhou	Shangshihe	-0.0016	0.002704
Mbuti.SDG	Kazakhstan_Kimak.SG	Guanzhuang	Shangshihe	-0.0048	0.006026	-0.802	5487	5541	109519		Mbuti.SDG	Nyingchi2k	China_YR_LBIA	Shangshihe	-0.0004	0.002609	-0.154	32100	32129	628470		Mbuti.SDG	Even.DG	China_YR_LN	Shangshihe	0.0006	0.002063	0.228	40047	40002	774318		Mbuti.SDG	Kazakhstan_Korgantas_IA	China_YR_MN	Shangshihe	0.001	0.003219	0.343	30441	30381	592809		Mbuti.SDG	BaBanQinCen	Lusixi_Zhou	Shangshihe	-0.0016	0.002345
Mbuti.SDG	Mongolia_Bulgan_LatEMedieval	Guanzhuang	Shangshihe	-0.003	0.003751	-0.812	17864	17974	350649		Mbuti.SDG	QLSZ	China_YR_LBIA	Shangshihe	-0.0004	0.002033	-0.155	38089	38123	740847		Mbuti.SDG	Zongri4.5k	China_YR_LN	Shangshihe	0.0006	0.002157	0.216	35042	35001	680796		Mbuti.SDG	Longlin	China_YR_MN	Shangshihe	0.001	0.006315	0.34	5545	5534	112928		Mbuti.SDG	Daur.DG	Lusixi_Zhou	Shangshihe	-0.0016	0.001985
Mbuti.SDG	LJZGroup	Guanzhuang	Shangshihe	-0.0023	0.002848	-0.815	20357	20452	400288		Mbuti.SDG	Mongolia_Chalcolithic_Afanasievo_1	China_YR_LBIA	Shangshihe	-0.0005	0.003184	-0.166	23836	23859	487618		Mbuti.SDG	Mongolia_Sukhbaatar_MLBA	China_YR_LN	Shangshihe	0.0006	0.003413	0.197	20260	20237	394730		Mbuti.SDG	Russia_Afanasievo	China_YR_MN	Shangshihe	0.0009	0.001987	0.334	38020	37953	765959		Mbuti.SDG	Sherpa.DG	Lusixi_Zhou	Shangshihe	-0.0016	0.001783
Mbuti.SDG	Mongolia_Uvurkhangai_Xiongnu	Guanzhuang	Shangshihe	-0.0026	0.003114	-0.819	23833	23955	464984		Mbuti.SDG	Mongolia_Khuvsgul_XiongnuLatEMedieval_1	China_YR_LBIA	Shangshihe	-0.0005	0.002128	-0.17	35235	35268	706176		Mbuti.SDG	Kazakhstan_Berel_IA_o3	China_YR_LN	Shangshihe	0.0005	0.001989	0.169	38779	38739	753360		Mbuti.SDG	Russia_KolymaRiver_LN.SG	China_YR_MN	Shangshihe	0.0009	0.002567	0.327	40992	40917	790243		Mbuti.SDG	Ulchi.DG	Lusixi_Zhou	Shangshihe	-0.0016	0.001733
Mbuti.SDG	Mongolia_Sukhbaatar_MLBA	Guanzhuang	Shangshihe	-0.0038	0.004619	-0.824	12486	12581	246355		Mbuti.SDG	Kazakhstan_Nomad_IA_o.SG	China_YR_LBIA	Shangshihe	-0.0006	0.004393	-0.175	9455	9466	193326		Mbuti.SDG	Shigatse2.1k	China_YR_LN	Shangshihe	0.0005	0.002394	0.164	33019	32983	645750		Mbuti.SDG	Russia_MBA_Poltavka	China_YR_MN	Shangshihe	0.0009	0.002835	0.304	29683	29633	602597		Mbuti.SDG	Vietnam_LN.SG	Lusixi_Zhou	Shangshihe	-0.0017	0.003138
Mbuti.SDG	Mongolia_Khovd_MLBAEarlyMedieval	Guanzhuang	Shangshihe	-0.0025	0.002988	-0.826	23654	23771	476085		Mbuti.SDG	Mongolia_Arkhangai_Xiongnu_o	China_YR_LBIA	Shangshihe	-0.0006	0.002963	-0.183	32516	32556	631371		Mbuti.SDG	GSGroup	China_YR_LN	Shangshihe	0.0005	0.003727	0.139	13769	13755	276265		Mbuti.SDG	Mongolia_Selenge_Xiongnu	China_YR_MN	Shangshihe	0.0009	0.003419	0.301	30823	30768	593383		Mbuti.SDG	China_YR_LBIA	Lusixi_Zhou	Shangshihe	-0.0017	0.001623
Mbuti.SDG	lower_YR_Dinggong_Han_Dynasty	Guanzhuang	Shangshihe	-0.0033	0.003948	-0.839	17315	17430	338132		Mbuti.SDG	Russia_UstBelaya_Angara	China_YR_LBIA	Shangshihe	-0.0006	0.002066	-0.184	37882	37924	737253		Mbuti.SDG	Yangshaocun_Longshan	China_YR_LN	Shangshihe	0.0004	0.001942	0.133	41526	41489	793456		Mbuti.SDG	Russia_CentralYakutia_LN.SG	China_YR_MN	Shangshihe	0.0008	0.002827	0.291	39780	39715	766518		Mbuti.SDG	Oroqen.SDG	Lusixi_Zhou	Shangshihe	-0.0017	0.001472
Mbuti.SDG	Russia_Siberia_Tenisei_EBA	Guanzhuang	Shangshihe	-0.0036	0.004177	-0.859	16553	16672	331057		Mbuti.SDG	Russia_Afanasievo	China_YR_LBIA	Shangshihe	-0.0006	0.001811	-0.2	37806	37852	764635		Mbuti.SDG	Shandong_2k	China_YR_LN	Shangshihe	0.0004	0.001896	0.117	40580	40550	776038		Mbuti.SDG	Russia_KolymaRiver_LN_1d.rel.yak024.SG	China_YR_MN	Shangshihe	0.0008	0.004246	0.26	14962	14938	288357		Mbuti.SDG	Tonga_2700BP	Lusixi_Zhou	Shangshihe	-0.0018	0.005214
Mbuti.SDG	Russia_HG_Karelia	Guanzhuang	Shangshihe	-0.0031	0.003506	-0.873	23099	23241	472746		Mbuti.SDG	Mongolia_Khentii_Xiongnu_daughter.JAG001	China_YR_LBIA	Shangshihe	-0.0007	0.003393	-0.204	20456	20484	401544		Mbuti.SDG	BaBanQinCen	China_YR_LN	Shangshihe	0.0004	0.002676	0.115	23308	23291	457556		Mbuti.SDG	Vietnam_N_all_published	China_YR_MN	Shangshihe	0.0008	0.007516	0.205	3490	3485	69417		Mbuti.SDG	GSGroup	Lusixi_Zhou	Shangshihe	-0.0018	0.003222
Mbuti.SDG	Vietnam_LN.SG	Guanzhuang	Shangshihe	-0.0041	0.004628	-0.883	9307	9383	187260		Mbuti.SDG	XCGroup	China_YR_LBIA	Shangshihe	-0.0007	0.003515	-0.21	15661	15683	315857		Mbuti.SDG	Russia_Blagovechensk_IA.SG	China_YR_LN	Shangshihe	0.0004	0.0034	0.107	16704	16691	320614		Mbuti.SDG	Mongolia_Arkhangai_EarlyMedieval	China_YR_MN	Shangshihe	0.0007	0.002084	0.193	38367	38309	769963		Mbuti.SDG	Russia_Tuva_IA_AldyBel	Lusixi_Zhou	Shangshihe	-0.0018	0.002531
Mbuti.SDG	Russia_Ust_Ishim.DG	Guanzhuang	Shangshihe	-0.0027	0.003004	-0.89	25262	25397	518120		Mbuti.SDG	SDLG	China_YR_LBIA	Shangshihe	-0.0007	0.001833	-0.215	38638	38689	751696		Mbuti.SDG	Nagqu1.1k	China_YR_LN	Shangshihe	0.0004	0.003621	0.106	15441	15429	307287		Mbuti.SDG	Tibetan.DG	China_YR_MN	Shangshihe	0.0007	0.002288	0.186	39764	39705	769352		Mbuti.SDG	Russia_IA_EarlySarmatian	Lusixi_Zhou	Shangshihe	-0.0018	0.002537
Mbuti.SDG	QLSZ	Guanzhuang	Shangshihe	-0.0022	0.002498	-0.894	26807	26927	522624		Mbuti.SDG	Layi	China_YR_LBIA	Shangshihe	-0.0008	0.005208	-0.219	6380	6390	125675		Mbuti.SDG	Mongolia_EIA_Xiongnu_7	China_YR_LN	Shangshihe	0.0003	0.002972	0.102	25170	25154	491720		Mbuti.SDG	Russia_AngaraRiver_EN.SG	China_YR_MN	Shangshihe	0.0006	0.003134	0.155	38680	38630	746313		Mbuti.SDG	Even.DG	Lusixi_Zhou	Shangshihe	-0.0018	0.001716
Mbuti.SDG	Mongolia_Dornod_PreBronze	Guanzhuang	Shangshihe	-0.0071	0.007997	-0.894	3782	3836	75973		Mbuti.SDG	Guge	China_YR_LBIA	Shangshihe	-0.0008	0.003562	-0.236	17272	17301	352031		Mbuti.SDG	Russia_Kalmykia_EBA_Yamnaya.SG	China_YR_LN	Shangshihe	0.0002	0.001957	0.091	36597	36581	744758		Mbuti.SDG	Spain_C	China_YR_MN	Shangshihe	0.0004	0.002095	0.134	37646	37616	764115		Mbuti.SDG	Vanuatu_3000BP	Lusixi_Zhou	Shangshihe	-0.0019	0.006131
Mbuti.SDG	Russia_SaltovoMayaki.SG	Guanzhuang	Shangshihe	-0.0095	0.010574	-0.894	1841	1876	40198		Mbuti.SDG	Russia_Buryatia_Xiongnu_mother.IMA005	China_YR_LBIA	Shangshihe	-0.0008	0.00325	-0.243	24162	24200	473702		Mbuti.SDG	Russia_CentralYakutia_LN.SG	China_YR_LN	Shangshihe	0.0001	0.002454	0.057	39977	39966	771267		Mbuti.SDG	Mongolia_EBA_Chemurchek_2	China_YR_MN	Shangshihe	0.0004	0.002884	0.106	29097	29075	589395		Mbuti.SDG	Wutai_LDWK	Lusixi_Zhou	Shangshihe	-0.0019	0.004226
Mbuti.SDG	Mongolia_Arkhangai_XiongnuEarlyMedieval_1	Guanzhuang	Shangshihe	-0.0035	0.003855	-0.908	19749	19888	405203		Mbuti.SDG	Spain_C	China_YR_LBIA	Shangshihe	-0.0008	0.001801	-0.269	37464	37526	762871		Mbuti.SDG	Guge	China_YR_LN	Shangshihe	0.0001	0.003425	0.036	17413	17409	353215		Mbuti.SDG	Mongolia_Tuv_EIA	China_YR_MN	Shangshihe	0.0004	0.003797	0.104	19182	19167	373609		Mbuti.SDG	Mongolia_Khovd_MLBAXiongnuLatEMedieval	Lusixi_Zhou	Shangshihe	-0.0019	0.002859
Mbuti.SDG	Shigatse0.9k	Guanzhuang	Shangshihe	-0.0023	0.002551	-0.916	24599	24714	482553		Mbuti.SDG	Mongolia_Uvs_EIAXiongnuLateMedival	China_YR_LBIA	Shangshihe	-0.0009	0.001912	-0.279	37815	37883	755066		Mbuti.SDG	Mongolia_Bulgan_Xiongnu	China_YR_LN	Shangshihe	0.0001	0.002311	0.029	33728	33723	656838		Mbuti.SDG	Mongolia_Bulgan_Xiongnu	China_YR_MN	Shangshihe	0.0003	0.002666	0.103	33584	33565	653743		Mbuti.SDG	Mongola.DG	Lusixi_Zhou	Shangshihe	-0.0019	0.001721
Mbuti.SDG	KHV.SG	Guanzhuang	Shangshihe	-0.0019	0.002052	-0.919	29591	29703	570409		Mbuti.SDG	Thailand_IA	China_YR_LBIA	Shangshihe	-0.001	0.016483	-0.306	648	649	12599		Mbuti.SDG	PLDW	China_YR_LN	Shangshihe	0	0.001933	0.021	37815	37812	734555		Mbuti.SDG	Russia_Tuva_IA_AldyBel	China_YR_MN	Shangshihe	0.0003	0.003236	0.078	25584	25571	515638		Mbuti.SDG	Russia_UstBelaya_Angara	Lusixi_Zhou	Shangshihe	-0.0019	0.001662
Mbuti.SDG	Russia_IA_EarlySarmatian	Guanzhuang	Shangshihe	-0.0036	0.003866	-0.929	15975	16090	328392		Mbuti.SDG	lower_YR_Chengziya_Yueshi	China_YR_LBIA	Shangshihe	-0.0011	0.005787	-0.324	5755	5768	112868		Mbuti.SDG	Mongolia_Uvs_EIAXiongnuLateMedival	China_YR_LN	Shangshihe	0	0.001766	0	38184	38184	760639		Mbuti.SDG	XZGroup	China_YR_MN	Shangshihe	0.0002	0.002425	0.074	35761	35748	689768		Mbuti.SDG	Mongolia_EBA_Ulgii_1_dup.I6361	Lusixi_Zhou	Shangshihe	-0.002	0.002482
Mbuti.SDG	TLGroup	Guanzhuang	Shangshihe	-0.0025	0.002634	-0.931	28364	28504	546194		Mbuti.SDG	GSGroup	China_YR_LBIA	Shangshihe	-0.0011	0.003766	-0.333	13674	13702	275331		Mbuti.SDG	Russia_IA_2.SG	China_YR_LN	Shangshihe	0	0.002895	-0.007	28066	28067	559319		Mbuti.SDG	Yangshaocun_Longshan	China_YR_MN	Shangshihe	0.0001	0.002158	0.054	41270	41261	788393		Mbuti.SDG	Shigatse0.9k	Lusixi_Zhou	Shangshihe	-0.002	0.001653
Mbuti.SDG	Vietnam_N_published	Guanzhuang	Shangshihe	-0.0112	0.011822	-0.948	1587	1623	32525		Mbuti.SDG	Russia_Andronovo.SG	China_YR_LBIA	Shangshihe	-0.0011	0.002193	-0.357	38292	38373	778777		Mbuti.SDG	Russia_Afanasievo	China_YR_LN	Shangshihe	0	0.001699	-0.01	38183	38184	770595		Mbuti.SDG	Spain_MLN	China_YR_MN	Shangshihe	0.0001	0.002113	0.033	37313	37308	757657		Mbuti.SDG	Taiwan_Hanben_IA	Lusixi_Zhou	Shangshihe	-0.002	0.001475
Mbuti.SDG	lower_YR_Dinggong_Longshan	Guanzhuang	Shangshihe	-0.0023	0.002395	-0.953	29369	29503	563221		Mbuti.SDG	China_Upper_YR_IA	China_YR_LBIA	Shangshihe	-0.0011	0.002226	-0.357	38924	39011	748937		Mbuti.SDG	Russia_KolymaRiver_LN_1d.rel.yak024.SG	China_YR_LN	Shangshihe	-0.0001	0.003478	-0.027	15032	15035	290022		Mbuti.SDG	Russia_Siberia_Irkutsk_EBA	China_YR_MN	Shangshihe	0	0.002731	0.018	32913	32910	640151		Mbuti.SDG	Mongola.SDG	Lusixi_Zhou	Shangshihe	-0.002	0.001447
Mbuti.SDG	Russia_AginBuryat_N.SG	Guanzhuang	Shangshihe	-0.0043	0.004553	-0.953	9966	10053	193527		Mbuti.SDG	Russia_Tuva_IA_AldyBel	China_YR_LBIA	Shangshihe	-0.0012	0.002976	-0.364	25530	25594	515527		Mbuti.SDG	Wucun_LDWK	China_YR_LN	Shangshihe	-0.0001	0.002333	-0.059	38634	38645	740277		Mbuti.SDG	Russia_Andronovo.SG	China_YR_MN	Shangshihe	0	0.002504	0.007	38509	38508	780758		Mbuti.SDG	Nagqu1.1k	Lusixi_Zhou	Shangshihe	-0.0021	0.00332
Mbuti.SDG	Taiwan_Hanben_IA_lc	Guanzhuang	Shangshihe	-0.0125	0.013036	-0.956	1387	1422	28160		Mbuti.SDG	Shigatse2.1k	China_YR_LBIA	Shangshihe	-0.0012	0.002344	-0.374	32777	32857	642610		Mbuti.SDG	Shigatse1.9k	China_YR_LN	Shangshihe	-0.0002	0.003052	-0.065	26794	26805	529684		Mbuti.SDG	Chengzi_LS	China_YR_MN	Shangshihe	0	0.007004	0.004	3758	3758	71732		Mbuti.SDG	Russia_KolymaRiver_LN.SG	Lusixi_Zhou	Shangshihe	-0.0021	0.001841
Mbuti.SDG	Even.DG	Guanzhuang	Shangshihe	-0.0025	0.00258	-0.961	28500	28642	553403		Mbuti.SDG	Vanuatu_3000BP	China_YR_LBIA	Shangshihe	-0.0013	0.006849	-0.415	3857	3867	76568		Mbuti.SDG	QLSZ	China_YR_LN	Shangshihe	-0.0002	0.001908	-0.079	38388	38399	745830		Mbuti.SDG	Nyingchi2k	China_YR_MN	Shangshihe	-0.0001	0.002938	-0.026	32215	32220	628731		Mbuti.SDG	Oroqen.DG	Lusixi_Zhou	Shangshihe	-0.0021	0.00181
Mbuti.SDG	China_AR_EN	Guanzhuang	Shangshihe	-0.005	0.005237	-0.963	8139	8222	160060		Mbuti.SDG	Russia_KolymaRiver_LN_1d.rel.yak024.SG	China_YR_LBIA	Shangshihe	-0.0013	0.003657	-0.456	14853	14892	287508		Mbuti.SDG	SDLG	China_YR_LN	Shangshihe	-0.0002	0.001785	-0.114	38964	38980	756931		Mbuti.SDG	China_AR_EN	China_YR_MN	Shangshihe	-0.0001	0.00432	-0.029	12119	12122	237846		Mbuti.SDG	Mongolia_Uvs_EIAXiongnuLateMedival	Lusixi_Zhou	Shangshihe	-0.0021	0.001579
Mbuti.SDG	Kinh.DG	Guanzhuang	Shangshihe	-0.0025	0.002603	-0.964	28617	28761	553344		Mbuti.SDG	GBSL	China_YR_LBIA	Shangshihe	-0.0013	0.002102	-0.461	36328	36421	710090		Mbuti.SDG	Russia_Buryatia_Xiongnu	China_YR_LN	Shangshihe	-0.0003	0.00196	-0.135	37370	37390	725864		Mbuti.SDG	Mongolia_Chalcolithic_Afanasievo_1	China_YR_MN	Shangshihe	-0.0002	0.003467	-0.069	23920	23931	487626		Mbuti.SDG	Russia_Buryatia_PreBronze	Lusixi_Zhou	Shangshihe	-0.0022	0.00246
Mbuti.SDG	Iranian.DG	Guanzhuang	Shangshihe	-0.0024	0.002489	-0.966	26997	27127	553400		Mbuti.SDG	Russia_Buryatia_Xiongnu	China_YR_LBIA	Shangshihe	-0.0013	0.001989	-0.467	37012	37112	721202		Mbuti.SDG	middle_YR_Wadian_Longshan	China_YR_LN	Shangshihe	-0.0003	0.002131	-0.138	40446	40470	774831		Mbuti.SDG	PLDW	China_YR_MN	Shangshihe	-0.0002	0.002214	-0.072	37665	37678	730553		Mbuti.SDG	China_Shimao_LN	Lusixi_Zhou	Shangshihe	-0.0022	0.00195
Mbuti.SDG	Kazakhstan_Nomad_Hun_Sarmatian.SG	Guanzhuang	Shangshihe	-0.003	0.003079	-0.968	24889	25037	486879		Mbuti.SDG	Kazakhstan_Korgantas_IA	China_YR_LBIA	Shangshihe	-0.0014	0.003014	-0.477	30246	30331	592335		Mbuti.SDG	China_Shimao_LN	China_YR_LN	Shangshihe	-0.0004	0.0022	-0.142	40861	40891	783288		Mbuti.SDG	Mongolia_Tuv_LatEMedieval	China_YR_MN	Shangshihe	-0.0002	0.002462	-0.073	33567	33582	653038		Mbuti.SDG	Japanese.DG	Lusixi_Zhou	Shangshihe	-0.0022	0.00166
Mbuti.SDG	Russia_IA_2.SG	Guanzhuang	Shangshihe	-0.004	0.004043	-0.984	18693	18842	375254		Mbuti.SDG	BaBanQinCen	China_YR_LBIA	Shangshihe	-0.0014	0.002826	-0.478	23197	23261	455850		Mbuti.SDG	YXGroup	China_YR_LN	Shangshihe	-0.0004	0.002051	-0.166	40222	40252	772004		Mbuti.SDG	Mongolia_Chalcolithic_Afanasievo_2	China_YR_MN	Shangshihe	-0.0003	0.003647	-0.081	23060	23072	452305		Mbuti.SDG	Mongolia_Bulgan_EarlyMedievalLatEMedieval	Lusixi_Zhou	Shangshihe	-0.0022	0.001657
Mbuti.SDG	Ulchi.DG	Guanzhuang	Shangshihe	-0.0026	0.002584	-0.987	28570	28716	553364		Mbuti.SDG	Shandong_Jiaojia_MN	China_YR_LBIA	Shangshihe	-0.0014	0.002567	-0.484	27451	27528	535374		Mbuti.SDG	China_YR_LBIA	China_YR_LN	Shangshihe	-0.0004	0.001866	-0.173	40979	41016	786493		Mbuti.SDG	Zongri4.5k_o1	China_YR_MN	Shangshihe	-0.0003	0.003624	-0.086	21721	21734	428163		Mbuti.SDG	XZGroup	Lusixi_Zhou	Shangshihe	-0.0023	0.001859
Mbuti.SDG	Mongolia_Tuv_LatEMedieval	Guanzhuang	Shangshihe	-0.0029	0.002957	-0.996	22650	22784	443788		Mbuti.SDG	Xitoucun	China_YR_LBIA	Shangshihe	-0.0015	0.003099	-0.485	16729	16778	332944		Mbuti.SDG	XCGroup	China_YR_LN	Shangshihe	-0.0005	0.003343	-0.184	15718	15732	316907		Mbuti.SDG	YXGroup	China_YR_MN	Shangshihe	-0.0003	0.002311	-0.087	39985	40007	767506		Mbuti.SDG	Mongolia_Arkhangai_XiongnuEarlyMedieval_3	Lusixi_Zhou	Shangshihe	-0.0023	0.001584
Mbuti.SDG	Kazakhstan_Nomad_IA_o.SG	Guanzhuang	Shangshihe	-0.0057	0.005617	-1.008	6985	7064	143457		Mbuti.SDG	YXGroup	China_YR_LBIA	Shangshihe	-0.0015	0.002172	-0.485	39813	39935	765747		Mbuti.SDG	Mongolia_Bulgan_LatEMedieval	China_YR_LN	Shangshihe	-0.0005	0.002901	-0.194	27182	27209	530521		Mbuti.SDG	Mongolia_Dornod_PreBronze	China_YR_MN	Shangshihe	-0.0004	0.006032	-0.092	6168	6174	120812		Mbuti.SDG	Shigatse0.7k	Lusixi_Zhou	Shangshihe	-0.0024	0.002517
Mbuti.SDG	China_Upper_YR_LN	Guanzhuang	Shangshihe	-0.0026	0.002531	-1.037	29406	29561	563467		Mbuti.SDG	Mongolia_Bulgan_EarlyMedievalLatEMedieval	China_YR_LBIA	Shangshihe	-0.0015	0.00193	-0.505	38472	38590	749155		Mbuti.SDG	Wutai_LS	China_YR_LN	Shangshihe	-0.0005	0.00216	-0.195	40137	40175	768981		Mbuti.SDG	China_Upper_YR_LN	China_YR_MN	Shangshihe	-0.0004	0.002372	-0.116	40885	40914	781788		Mbuti.SDG	Shandong_Jiaojia_MN	Lusixi_Zhou	Shangshihe	-0.0024	0.002147
Mbuti.SDG	Russia_MN_Boisman	Guanzhuang	Shangshihe	-0.0029	0.002761	-1.042	23064	23197	450303		Mbuti.SDG	lower_YR_Dinggong_Longshan	China_YR_LBIA	Shangshihe	-0.0015	0.001904	-0.523	40750	40874	780975		Mbuti.SDG	Spain_C	China_YR_LN	Shangshihe	-0.0005	0.00173	-0.22	37810	37850	768680		Mbuti.SDG	Mongolia_EIA_SlabGrave_1	China_YR_MN	Shangshihe	-0.0004	0.001979	-0.128	38823	38853	750141		Mbuti.SDG	Mongolia_Arkhangai_XiongnuEarlyMedieval_2	Lusixi_Zhou	Shangshihe	-0.0024	0.002055
Mbuti.SDG	Mongolia_Sukhbaatar_LatEMedieval	Guanzhuang	Shangshihe	-0.0024	0.002296	-1.046	28895	29034	559487		Mbuti.SDG	Mongolia_Arkhangai_XiongnuEarlyMedieval_3	China_YR_LBIA	Shangshihe	-0.0016	0.001957	-0.547	39125	39250	769242		Mbuti.SDG	Nagqu1.6k	China_YR_LN	Shangshihe	-0.0007	0.002988	-0.233	27175	27214	539193		Mbuti.SDG	Mongolia_Khentii_Xiongnu_daughter.JAG001	China_YR_MN	Shangshihe	-0.0005	0.003765	-0.131	20560	20579	401652		Mbuti.SDG	lower_YR_Chengziya_Yueshi	Lusixi_Zhou	Shangshihe	-0.0025	0.004883
Mbuti.SDG	Suogang	Guanzhuang	Shangshihe	-0.0177	0.016896	-1.047	868	899	18378		Mbuti.SDG	Russia_EarlyMedieval_Heshui_Mohe_1	China_YR_LBIA	Shangshihe	-0.0017	0.004843	-0.566	8497	8527	167907		Mbuti.SDG	Russia_Tuva_IA_AldyBel	China_YR_LN	Shangshihe	-0.0007	0.002807	-0.234	25648	25686	517637		Mbuti.SDG	Mongolia_North_N	China_YR_MN	Shangshihe	-0.0005	0.00231	-0.152	36323	36359	705815		Mbuti.SDG	Mongolia_LBA_Ulaanzukh_2_dup.I14037	Lusixi_Zhou	Shangshihe	-0.0025	0.002505
Mbuti.SDG	Japanese.DG	Guanzhuang	Shangshihe	-0.0026	0.002374	-1.082	28667	28815	553414		Mbuti.SDG	Mongolia_Bulgan_Xiongnu	China_YR_LBIA	Shangshihe	-0.0017	0.002474	-0.574	33432	33544	653227		Mbuti.SDG	Mongolia_Khentii_LatEMedieval	China_YR_LN	Shangshihe	-0.0007	0.002381	-0.238	33405	33451	651478		Mbuti.SDG	Russia_UstBelaya_Angara	China_YR_MN	Shangshihe	-0.0006	0.002226	-0.181	38014	38059	738189		Mbuti.SDG	Kazakhstan_Kipchak1.SG	Lusixi_Zhou	Shangshihe	-0.0025	0.00241
Mbuti.SDG	Shandong_3k	Guanzhuang	Shangshihe	-0.0025	0.002295	-1.096	29606	29755	568404		Mbuti.SDG	China_YR_MN	China_YR_LBIA	Shangshihe	-0.0018	0.002195	-0.612	40687	40837	781623		Mbuti.SDG	Shigatse0.9k	China_YR_LN	Shangshihe	-0.0007	0.001887	-0.243	35991	36041	701281		Mbuti.SDG	Thailand_IA.WGC	China_YR_MN	Shangshihe	-0.0007	0.007275	-0.194	3826	3832	76025		Mbuti.SDG	Mongolia_Khentii_LatEMedieval	Lusixi_Zhou	Shangshihe	-0.0025	0.002076
Mbuti.SDG	Mongolia_Khentii_Xiongnu	Guanzhuang	Shangshihe	-0.0042	0.003766	-1.106	20072	20240	393466		Mbuti.SDG	Shigatse0.9k	China_YR_LBIA	Shangshihe	-0.0018	0.002013	-0.646	35715	35846	697436		Mbuti.SDG	Russia_AngaraRiver_EN.SG	China_YR_LN	Shangshihe	-0.0008	0.00256	-0.262	38860	38920	750906		Mbuti.SDG	Layi	China_YR_MN	Shangshihe	-0.0008	0.005807	-0.215	6384	6394	125753		Mbuti.SDG	Russia_Siberia_Irkutsk_EBA	Lusixi_Zhou	Shangshihe	-0.0025	0.002017
Mbuti.SDG	Miao.DG	Guanzhuang	Shangshihe	-0.0028	0.00248	-1.113	28700	28859	553390		Mbuti.SDG	Mongolia_Sukhbaatar_LatEMedieval	China_YR_LBIA	Shangshihe	-0.0018	0.001829	-0.655	40179	40324	777778		Mbuti.SDG	Taiwan_Hanben_IA	China_YR_LN	Shangshihe	-0.0008	0.001679	-0.272	40860	40928	785617		Mbuti.SDG	GSGroup	China_YR_MN	Shangshihe	-0.0008	0.004145	-0.264	13725	13746	275381		Mbuti.SDG	Israel_C	Lusixi_Zhou	Shangshihe	-0.0025	0.001653
Mbuti.SDG	Kazakhstan_Turk.SG	Guanzhuang	Shangshihe	-0.0037	0.003281	-1.114	25805	25994	516166		Mbuti.SDG	Mongolia_Chalcolithic_Afanasievo_2	China_YR_LBIA	Shangshihe	-0.0019	0.00334	-0.678	23010	23098	452440		Mbuti.SDG	Chamdo2.7k	China_YR_LN	Shangshihe	-0.0009	0.004723	-0.293	8195	8210	163670		Mbuti.SDG	QLSZ	China_YR_MN	Shangshihe	-0.0008	0.002211	-0.303	38182	38244	741655		Mbuti.SDG	Mongolia_EIA_SlabGrave_1	Lusixi_Zhou	Shangshihe	-0.0025	0.001525
Mbuti.SDG	Sanlihe_LS	Guanzhuang	Shangshihe	-0.0033	0.002981	-1.121	25034	25202	482772		Mbuti.SDG	Daur.DG	China_YR_LBIA	Shangshihe	-0.002	0.002517	-0.68	39580	39736	765527		Mbuti.SDG	Mongolia_Chalcolithic_Afanasievo_2	China_YR_LN	Shangshihe	-0.0009	0.003216	-0.3	23087	23127	453841		Mbuti.SDG	Mongolia_Sukhbaatar_MLBAXiongnuLatEMedieval	China_YR_MN	Shangshihe	-0.0008	0.002137	-0.314	39572	39640	765327		Mbuti.SDG	Layi	Lusixi_Zhou	Shangshihe	-0.0026	0.004529
Mbuti.SDG	Israel_C	Guanzhuang	Shangshihe	-0.0029	0.002588	-1.131	23655	23794	490337		Mbuti.SDG	Mongolia_Sukhbaatar_MLBAXiongnuLatEMedieval	China_YR_LBIA	Shangshihe	-0.002	0.001897	-0.7	39419	39576	764020		Mbuti.SDG	China_Upper_YR_IA	China_YR_LN	Shangshihe	-0.0009	0.002185	-0.305	39335	39402	755216		Mbuti.SDG	Sherpa.DG	China_YR_MN	Shangshihe	-0.0009	0.002562	-0.323	39844	39916	769356		Mbuti.SDG	China_WLR_MN	Lusixi_Zhou	Shangshihe	-0.0026	0.002079
Mbuti.SDG	HLGroup	Guanzhuang	Shangshihe	-0.0087	0.007657	-1.133	4372	4448	90126		Mbuti.SDG	Chengzi_LS	China_YR_LBIA	Shangshihe	-0.0021	0.006706	-0.704	3731	3746	71615		Mbuti.SDG	Mongolia_Umungobi_LatEMedieval	China_YR_LN	Shangshihe	-0.0009	0.001981	-0.354	36985	37053	721295		Mbuti.SDG	TLGroup	China_YR_MN	Shangshihe	-0.001	0.002262	-0.324	39849	39930	764892		Mbuti.SDG	Vietnam_N_all_published	Lusixi_Zhou	Shangshihe	-0.0027	0.006277
Mbuti.SDG	Oroqen.SDG	Guanzhuang	Shangshihe	-0.0025	0.002169	-1.147	29578	29726	570394		Mbuti.SDG	Taiwan_Gongguan	China_YR_LBIA	Shangshihe	-0.0021	0.00325	-0.705	21243	21334	415530		Mbuti.SDG	Shigatse0.7k	China_YR_LN	Shangshihe	-0.0011	0.002846	-0.366	26047	26104	516179		Mbuti.SDG	Mongolia_EIA_8	China_YR_MN	Shangshihe	-0.0011	0.003622	-0.334	25206	25263	492757		Mbuti.SDG	Nagqu1.6k	Lusixi_Zhou	Shangshihe	-0.0027	0.002601
Mbuti.SDG	Russia_Andronovo.SG	Guanzhuang	Shangshihe	-0.0031	0.002668	-1.149	27572	27741	561411		Mbuti.SDG	China_AmurRiver_EarlyN	China_YR_LBIA	Shangshihe	-0.0021	0.002927	-0.712	23909	24008	471110		Mbuti.SDG	Mongolia_Khovd_MLBAXiongnuLatEMedieval	China_YR_LN	Shangshihe	-0.0012	0.003252	-0.367	17810	17852	346506		Mbuti.SDG	Mongolia_EIA_Xiongnu_7	China_YR_MN	Shangshihe	-0.0011	0.003412	-0.349	25049	25104	489883		Mbuti.SDG	YXGroup	Lusixi_Zhou	Shangshihe	-0.0027	0.001795
Mbuti.SDG	YXGroup	Guanzhuang	Shangshihe	-0.0031	0.002679	-1.149	28530	28707	549076		Mbuti.SDG	Mongolia_Uvurkhangai_Xiongnu	China_YR_LBIA	Shangshihe	-0.0022	0.002493	-0.777	34699	34851	674568		Mbuti.SDG	Vietnam_N_all_published	China_YR_LN	Shangshihe	-0.0013	0.006661	-0.368	3505	3515	69548		Mbuti.SDG	China_YR_LN	China_YR_MN	Shangshihe	-0.0011	0.002005	-0.371	41145	41239	788539		Mbuti.SDG	Mongolia_Umungobi_LatEMedieval	Lusixi_Zhou	Shangshihe	-0.0027	0.001614
Mbuti.SDG	Russia_Krasnoyarsk_BA.SG	Guanzhuang	Shangshihe	-0.004	0.003439	-1.152	29265	29498	570082		Mbuti.SDG	Lhasa1k	China_YR_LBIA	Shangshihe	-0.0024	0.003105	-0.785	29968	30113	591653		Mbuti.SDG	Vietnam_BA_all	China_YR_LN	Shangshihe	-0.0013	0.003456	-0.38	15294	15333	299414		Mbuti.SDG	Mongolia_Sukhbaatar_LatEMedieval	China_YR_MN	Shangshihe	-0.0011	0.001941	-0.378	40387	40480	779452		Mbuti.SDG	Mongolia_Selenge_Xiongnu	Lusixi_Zhou	Shangshihe	-0.0028	0.002429
Mbuti.SDG	Kyrgyzstan_TianShan_Hun.SG	Guanzhuang	Shangshihe	-0.0025	0.002153	-1.154	28551	28693	570316		Mbuti.SDG	China_AmurRiver_Mesolithic	China_YR_LBIA	Shangshihe	-0.0024	0.002874	-0.786	21797	21903	429537		Mbuti.SDG	Vanuatu_2900BP	China_YR_LN	Shangshihe	-0.0014	0.005795	-0.393	4458	4471	87865		Mbuti.SDG	Guge	China_YR_MN	Shangshihe	-0.0012	0.00386	-0.397	17346	17386	352039		Mbuti.SDG	Russia_AngaraRiver_EN.SG	Lusixi_Zhou	Shangshihe	-0.0028	0.002273
Mbuti.SDG	Russia_Samara_EBA_Yamnaya_published2	Guanzhuang	Shangshihe	-0.004	0.003475	-1.161	25007	25210	511735		Mbuti.SDG	Mongolia_Khovd_MLBAEarlyMedieval	China_YR_LBIA	Shangshihe	-0.0024	0.00231	-0.791	34344	34508	688389		Mbuti.SDG	Nyingchi2k_o	China_YR_LN	Shangshihe	-0.0014	0.003769	-0.413	13009	13045	260841		Mbuti.SDG	Taiwan_Gongguan	China_YR_MN	Shangshihe	-0.0012	0.003559	-0.398	21261	21310	415511		Mbuti.SDG	Vietnam_BA_all	Lusixi_Zhou	Shangshihe	-0.0029	0.00307
Mbuti.SDG	Russia_Afanasievo.DG	Guanzhuang	Shangshihe	-0.0031	0.002636	-1.164	27972	28144	564685		Mbuti.SDG	Mongolia_Umungobi_LatEMedieval	China_YR_LBIA	Shangshihe	-0.0024	0.002075	-0.797	36671	36850	716675		Mbuti.SDG	Vanuatu_3000BP	China_YR_LN	Shangshihe	-0.0015	0.006568	-0.459	3847	3859	76733		Mbuti.SDG	Mongolia_Bulgan_LatEMedieval	China_YR_MN	Shangshihe	-0.0012	0.003301	-0.436	27055	27123	528094		Mbuti.SDG	Mongolia_Sukhbaatar_LatEMedieval	Lusixi_Zhou	Shangshihe	-0.0029	0.001529
Mbuti.SDG	JPT.SG	Guanzhuang	Shangshihe	-0.0024	0.002036	-1.184	29719	29863	570409		Mbuti.SDG	Shigatse1.9k	China_YR_LBIA	Shangshihe	-0.0025	0.003164	-0.799	26604	26737	527531		Mbuti.SDG	Xitoucun	China_YR_LN	Shangshihe	-0.0015	0.003033	-0.47	16774	16823	333889		Mbuti.SDG	Fujia_LDWK	China_YR_MN	Shangshihe	-0.0012	0.002349	-0.442	40562	40662	778799		Mbuti.SDG	Thailand_IA.WGC	Lusixi_Zhou	Shangshihe	-0.003	0.005458
Mbuti.SDG	Vietnam_BA	Guanzhuang	Shangshihe	-0.0076	0.006405	-1.184	5954	6045	119333		Mbuti.SDG	Russia_Buryatia_PreBronze	China_YR_LBIA	Shangshihe	-0.0025	0.002928	-0.818	28023	28163	548223		Mbuti.SDG	Mongolia_Uvurkhangai_Xiongnu	China_YR_LN	Shangshihe	-0.0015	0.002334	-0.483	34960	35063	678624		Mbuti.SDG	Mongolia_Uvurkhangai_Xiongnu	China_YR_MN	Shangshihe	-0.0013	0.002702	-0.449	34807	34899	675273		Mbuti.SDG	Spain_EN	Lusixi_Zhou	Shangshihe	-0.003	0.001699
Mbuti.SDG	Sherpa.DG	Guanzhuang	Shangshihe	-0.0032	0.002669	-1.188	28595	28777	553384		Mbuti.SDG	lower_YR_Chengziya_2.5kya	China_YR_LBIA	Shangshihe	-0.0026	0.003252	-0.834	25795	25928	504309		Mbuti.SDG	Russia_UstBelaya_Angara	China_YR_LN	Shangshihe	-0.0015	0.001958	-0.492	38160	38275	742359		Mbuti.SDG	Russia_Kalmykia_EBA_Yamnaya.SG	China_YR_MN	Shangshihe	-0.0013	0.002296	-0.45	36405	36500	740552		Mbuti.SDG	Guge	Lusixi_Zhou	Shangshihe	-0.0031	0.003085
Mbuti.SDG	Vietnam_BA_all	Guanzhuang	Shangshihe	-0.0066	0.005497	-1.197	8798	8915	175329		Mbuti.SDG	Mongolia_Selenge_Xiongnu	China_YR_LBIA	Shangshihe	-0.0026	0.003	-0.844	30609	30769	592925		Mbuti.SDG	Russia_IA_Yankovsky	China_YR_LN	Shangshihe	-0.0016	0.003322	-0.497	21168	21238	412701		Mbuti.SDG	China_YR_LBIA	China_YR_MN	Shangshihe	-0.0013	0.002241	-0.464	40732	40837	781623		Mbuti.SDG	Russia_IA_Yankovsky	Lusixi_Zhou	Shangshihe	-0.0031	0.002971
Mbuti.SDG	CHS.SG	Guanzhuang	Shangshihe	-0.0025	0.002035	-1.205	29698	29844	570409		Mbuti.SDG	China_WLR_MN	China_YR_LBIA	Shangshihe	-0.0026	0.002534	-0.852	40573	40787	781118		Mbuti.SDG	Mongolia_Dundgobi_LatEMedieval	China_YR_LN	Shangshihe	-0.0016	0.002776	-0.539	27460	27546	536590		Mbuti.SDG	Shigatse0.9k	China_YR_MN	Shangshihe	-0.0014	0.002218	-0.477	35832	35932	697829		Mbuti.SDG	Russia_AginBuryat_N.SG	Lusixi_Zhou	Shangshihe	-0.0031	0.002977
Mbuti.SDG	Russia_Tuva_IA_AldyBel	Guanzhuang	Shangshihe	-0.0047	0.00389	-1.208	16176	16329	329111		Mbuti.SDG	Spain_EN	China_YR_LBIA	Shangshihe	-0.0026	0.00212	-0.864	34303	34480	708092		Mbuti.SDG	Shandong_Jiaojia_MN	China_YR_LN	Shangshihe	-0.0016	0.002342	-0.549	27643	27729	538359		Mbuti.SDG	Nyingchi2k_o	China_YR_MN	Shangshihe	-0.0015	0.004455	-0.487	12982	13021	260149		Mbuti.SDG	Kazakhstan_Korgantas_IA	Lusixi_Zhou	Shangshihe	-0.0031	0.002477
Mbuti.SDG	Tanshishan	Guanzhuang	Shangshihe	-0.0072	0.005876	-1.224	6562	6657	133439		Mbuti.SDG	Mongolia_Khentii_LatEMedieval	China_YR_LBIA	Shangshihe	-0.0027	0.002524	-0.868	33119	33301	647888		Mbuti.SDG	China_YR_MN	China_YR_LN	Shangshihe	-0.0016	0.002034	-0.563	41104	41239	788539		Mbuti.SDG	Mongolia_Khovd_MLBAEarlyMedieval	China_YR_MN	Shangshihe	-0.0015	0.00265	-0.512	34475	34580	689069		Mbuti.SDG	Mongolia_Bulgan_LatEMedieval	Lusixi_Zhou	Shangshihe	-0.0032	0.002546
Mbuti.SDG	Mongolia_Bulgan_Xiongnu	Guanzhuang	Shangshihe	-0.0038	0.003116	-1.226	22776	22951	447213		Mbuti.SDG	Mongolia_EIA_SlabGrave_1	China_YR_LBIA	Shangshihe	-0.0027	0.001868	-0.879	38628	38837	749259		Mbuti.SDG	Mongolia_Sukhbaatar_MLBAXiongnuLatEMedieval	China_YR_LN	Shangshihe	-0.0016	0.001856	-0.581	39782	39912	769876		Mbuti.SDG	GBSL	China_YR_MN	Shangshihe	-0.0015	0.002302	-0.524	36461	36569	710703		Mbuti.SDG	lower_YR_Dinggong_Longshan	Lusixi_Zhou	Shangshihe	-0.0032	0.001585
Mbuti.SDG	Russia_AngaraRiver_EN.SG	Guanzhuang	Shangshihe	-0.0041	0.003312	-1.237	27683	27911	537814		Mbuti.SDG	China_AR_EN	China_YR_LBIA	Shangshihe	-0.0028	0.003949	-0.906	12135	12203	237563		Mbuti.SDG	Taiwan_Gongguan	China_YR_LN	Shangshihe	-0.0018	0.003125	-0.622	21290	21367	416741		Mbuti.SDG	Mongolia_Khuvsgul_XiongnuLatEMedieval_2	China_YR_MN	Shangshihe	-0.0015	0.002142	-0.532	37379	37492	729830		Mbuti.SDG	Taiwan_Gongguan	Lusixi_Zhou	Shangshihe	-0.0033	0.002758
Mbuti.SDG	Wucun_LDWK	Guanzhuang	Shangshihe	-0.0039	0.003089	-1.269	27697	27915	533654		Mbuti.SDG	Russia_CentralYakutia_IA.SG	China_YR_LBIA	Shangshihe	-0.0029	0.007769	-0.963	2681	2696	51261		Mbuti.SDG	lower_YR_Dinggong_Longshan	China_YR_LN	Shangshihe	-0.0018	0.001802	-0.63	41137	41286	787767		Mbuti.SDG	Mongolia_Ulaanbaatar_EIALatEMedieval	China_YR_MN	Shangshihe	-0.0017	0.004005	-0.55	16656	16714	325972		Mbuti.SDG	Shigatse1.9k	Lusixi_Zhou	Shangshihe	-0.0033	0.002705
Mbuti.SDG	China_Xinjian_IA.SG	Guanzhuang	Shangshihe	-0.0043	0.003368	-1.287	20100	20275	399503		Mbuti.SDG	XZGroup	China_YR_LBIA	Shangshihe	-0.0029	0.002275	-0.987	35512	35722	688943		Mbuti.SDG	Russia_Siberia_Tenisei_EBA	China_YR_LN	Shangshihe	-0.0019	0.003065	-0.634	25385	25483	503514		Mbuti.SDG	Vietnam_BA_all	China_YR_MN	Shangshihe	-0.0018	0.004145	-0.557	15250	15306	298660		Mbuti.SDG	Mongolia_Bulgan_Xiongnu	Lusixi_Zhou	Shangshihe	-0.0033	0.002047
Mbuti.SDG	Nyingchi2k	Guanzhuang	Shangshihe	-0.0042	0.003255	-1.29	21528	21709	424308		Mbuti.SDG	Israel_C	China_YR_LBIA	Shangshihe	-0.0029	0.001979	-1.028	34241	34437	707729		Mbuti.SDG	XZGroup	China_YR_LN	Shangshihe	-0.0019	0.002036	-0.667	35801	35936	693237		Mbuti.SDG	Russia_IA_EarlySarmatian	China_YR_MN	Shangshihe	-0.0018	0.003215	-0.564	23597	23680	480528		Mbuti.SDG	Mongolia_Uvurkhangai_Xiongnu	Lusixi_Zhou	Shangshihe	-0.0033	0.001975
Mbuti.SDG	Russian.DG	Guanzhuang	Shangshihe	-0.0032	0.002492	-1.297	27341	27518	553403		Mbuti.SDG	Vietnam_BA_all	China_YR_LBIA	Shangshihe	-0.003	0.003424	-1.039	15242	15333	298712		Mbuti.SDG	TLGroup	China_YR_LN	Shangshihe	-0.0019	0.002	-0.715	40034	40190	769519		Mbuti.SDG	Mongolia_EBA_Ulgii_1_dup.I6361	China_YR_MN	Shangshihe	-0.0018	0.003306	-0.57	32844	32965	644359		Mbuti.SDG	China_Miaozigou_MN	Lusixi_Zhou	Shangshihe	-0.0034	0.003385
Mbuti.SDG	Russia_Afanasievo	Guanzhuang	Shangshihe	-0.0029	0.002209	-1.299	26943	27099	546095		Mbuti.SDG	China_AR_IA	China_YR_LBIA	Shangshihe	-0.0032	0.009735	-1.048	1854	1865	37039		Mbuti.SDG	Ngari2.3k	China_YR_LN	Shangshihe	-0.002	0.004816	-0.77	8182	8214	166787		Mbuti.SDG	Nagqu1.1k	China_YR_MN	Shangshihe	-0.0019	0.004113	-0.572	15394	15451	306534		Mbuti.SDG	China_AmurRiver_EarlyN	Lusixi_Zhou	Shangshihe	-0.0034	0.002545
Mbuti.SDG	China_YR_LBIA	Guanzhuang	Shangshihe	-0.0032	0.002406	-1.31	29196	29381	562016		Mbuti.SDG	Mongolia_EBA_Chemurchek_2	China_YR_LBIA	Shangshihe	-0.0032	0.002615	-1.058	28908	29095	589331		Mbuti.SDG	China_AR_EN	China_YR_LN	Shangshihe	-0.002	0.003689	-0.788	12197	12247	238854		Mbuti.SDG	Kazakhstan_Kipchak1.SG	China_YR_MN	Shangshihe	-0.0019	0.003387	-0.575	26267	26369	529565		Mbuti.SDG	TLGroup	Lusixi_Zhou	Shangshihe	-0.0034	0.001707
Mbuti.SDG	Nepal_Chokhopani_2800BP.SG	Guanzhuang	Shangshihe	-0.0044	0.003343	-1.318	29473	29734	569712		Mbuti.SDG	Mongolia_North_N	China_YR_LBIA	Shangshihe	-0.0032	0.002137	-1.084	36095	36331	705365		Mbuti.SDG	Mongolia_EIA_SlabGrave_1	China_YR_LN	Shangshihe	-0.0021	0.001761	-0.797	38961	39121	754501		Mbuti.SDG	Zongri4.5k	China_YR_MN	Shangshihe	-0.0019	0.002476	-0.578	34832	34962	677550		Mbuti.SDG	lower_YR_Chengziya_2.5kya	Lusixi_Zhou	Shangshihe	-0.0035	0.002635
Mbuti.SDG	Shigatse0.7k	Guanzhuang	Shangshihe	-0.0055	0.004123	-1.33	16383	16564	328214		Mbuti.SDG	Mongolia_Tuv_LatEMedieval	China_YR_LBIA	Shangshihe	-0.0034	0.002273	-1.089	33366	33596	652617		Mbuti.SDG	Mongolia_Sukhbaatar_LatEMedieval	China_YR_LN	Shangshihe	-0.0021	0.001769	-0.797	40558	40729	784316		Mbuti.SDG	SDLG	China_YR_MN	Shangshihe	-0.0019	0.002008	-0.585	38724	38872	752599		Mbuti.SDG	Mongolia_Sukhbaatar_MLBA	Lusixi_Zhou	Shangshihe	-0.0036	0.003034
Mbuti.SDG	Uyghur.DG	Guanzhuang	Shangshihe	-0.0033	0.002416	-1.345	27843	28025	553387		Mbuti.SDG	China_WLR_LN	China_YR_LBIA	Shangshihe	-0.0037	0.00252	-1.098	31985	32222	621580		Mbuti.SDG	Mongolia_EIA_8	China_YR_LN	Shangshihe	-0.0022	0.003122	-0.802	25230	25343	494541		Mbuti.SDG	Spain_EN	China_YR_MN	Shangshihe	-0.002	0.002263	-0.591	34469	34606	708688		Mbuti.SDG	Russia_Buryatia_Xiongnu	Lusixi_Zhou	Shangshihe	-0.0036	0.001659
Mbuti.SDG	Mongola.SDG	Guanzhuang	Shangshihe	-0.0029	0.002139	-1.36	29537	29710	570390		Mbuti.SDG	Russia_MN_Boisman	China_YR_LBIA	Shangshihe	-0.0037	0.002199	-1.123	34069	34325	663935		Mbuti.SDG	China_AmurRiver_Mesolithic	China_YR_LN	Shangshihe	-0.0022	0.002802	-0.877	21903	22001	431054		Mbuti.SDG	Mongolia_Arkhangai_XiongnuEarlyMedieval_2	China_YR_MN	Shangshihe	-0.0022	0.002813	-0.627	27764	27888	563814		Mbuti.SDG	Russia_CentralYakutia_IA.SG	Lusixi_Zhou	Shangshihe	-0.0037	0.006655
Mbuti.SDG	Mongolia_Arkhangai_Xiongnu_o	Guanzhuang	Shangshihe	-0.0053	0.003876	-1.364	22090	22325	431970		Mbuti.SDG	TLGroup	China_YR_LBIA	Shangshihe	-0.0037	0.002132	-1.174	39582	39876	763427		Mbuti.SDG	Shandong_EN	China_YR_LN	Shangshihe	-0.0022	0.002081	-0.878	36007	36167	699621		Mbuti.SDG	Russia_Buryatia_Xiongnu	China_YR_MN	Shangshihe	-0.0022	0.002191	-0.644	37091	37253	721989		Mbuti.SDG	Mongolia_North_N	Lusixi_Zhou	Shangshihe	-0.0037	0.001752
Mbuti.SDG	China_Miaozigou_MN	Guanzhuang	Shangshihe	-0.0075	0.005451	-1.374	7840	7958	153309		Mbuti.SDG	Russia_Mezhovskaya.SG	China_YR_LBIA	Shangshihe	-0.0038	0.002553	-1.199	34168	34427	698012		Mbuti.SDG	Mongolia_Arkhangai_XiongnuEarlyMedieval_2	China_YR_LN	Shangshihe	-0.0024	0.002374	-0.894	27818	27949	566224		Mbuti.SDG	China_AmurRiver_Mesolithic	China_YR_MN	Shangshihe	-0.0023	0.003175	-0.687	21811	21909	429511		Mbuti.SDG	Shandong_EN	Lusixi_Zhou	Shangshihe	-0.0038	0.001765
Mbuti.SDG	Kazakhstan_Central_Saka.SG	Guanzhuang	Shangshihe	-0.0037	0.002612	-1.416	27424	27627	545992		Mbuti.SDG	Fujia_LDWK	China_YR_LBIA	Shangshihe	-0.0038	0.002086	-1.211	40292	40602	776737		Mbuti.SDG	Lhasa1k	China_YR_LN	Shangshihe	-0.0025	0.002789	-0.919	30117	30267	594247		Mbuti.SDG	Russia_MN_Boisman	China_YR_MN	Shangshihe	-0.0023	0.002369	-0.699	34242	34403	664349		Mbuti.SDG	Mongolia_Sukhbaatar_MLBAXiongnuLatEMedieval	Lusixi_Zhou	Shangshihe	-0.0038	0.001591
Mbuti.SDG	Vietnam_historical.SG	Guanzhuang	Shangshihe	-0.008	0.005605	-1.419	6499	6603	127120		Mbuti.SDG	Mongolia_Ulaanbaatar_EIALatEMedieval	China_YR_LBIA	Shangshihe	-0.0039	0.003588	-1.22	16571	16702	325909		Mbuti.SDG	Mongolia_North_N	China_YR_LN	Shangshihe	-0.0025	0.002101	-0.922	36395	36578	709426		Mbuti.SDG	HLGroup	China_YR_MN	Shangshihe	-0.0024	0.005098	-0.7	8952	8996	179021		Mbuti.SDG	China_AR_IA	Lusixi_Zhou	Shangshihe	-0.0039	0.008575
Mbuti.SDG	Shannan2.2k_1	Guanzhuang	Shangshihe	-0.0089	0.006221	-1.429	6277	6390	129980		Mbuti.SDG	lower_YR_Dinggong_Han_Dynasty	China_YR_LBIA	Shangshihe	-0.0039	0.003278	-1.23	25125	25323	489351		Mbuti.SDG	Spain_EN	China_YR_LN	Shangshihe	-0.0025	0.001969	-0.927	34576	34747	712394		Mbuti.SDG	Tanshishan	China_YR_MN	Shangshihe	-0.0024	0.004464	-0.709	11473	11528	229714		Mbuti.SDG	China_AmurRiver_Mesolithic	Lusixi_Zhou	Shangshihe	-0.0039	0.002519
Mbuti.SDG	Russia_Siberia_UP	Guanzhuang	Shangshihe	-0.0069	0.004796	-1.434	11632	11794	233291		Mbuti.SDG	Mongolia_Khentii_Xiongnu	China_YR_LBIA	Shangshihe	-0.0039	0.002931	-1.282	30389	30626	593373		Mbuti.SDG	Mongolia_Tuv_LatEMedieval	China_YR_LN	Shangshihe	-0.0027	0.002188	-0.969	33626	33811	656142		Mbuti.SDG	Russia_Siberia_Tenisei_EBA	China_YR_MN	Shangshihe	-0.0024	0.003499	-0.712	25311	25433	501412		Mbuti.SDG	Russia_CentralYakutia_LN.SG	Lusixi_Zhou	Shangshihe	-0.0039	0.002171
Mbuti.SDG	China_Lahu.DG	Guanzhuang	Shangshihe	-0.0038	0.002628	-1.445	28520	28737	553377		Mbuti.SDG	Mongolia_LBA_Ulaanzukh_2_dup.I14037	China_YR_LBIA	Shangshihe	-0.004	0.003026	-1.292	27906	28129	547008		Mbuti.SDG	Israel_C	China_YR_LN	Shangshihe	-0.0027	0.001952	-0.991	34498	34683	711883		Mbuti.SDG	China_AmurRiver_LPaleolithic	China_YR_MN	Shangshihe	-0.0024	0.002763	-0.742	28303	28440	556614		Mbuti.SDG	Russia_MN_Boisman	Lusixi_Zhou	Shangshihe	-0.0039	0.00184
Mbuti.SDG	Russia_MBA_Poltavka	Guanzhuang	Shangshihe	-0.0049	0.003385	-1.447	19915	20111	408816		Mbuti.SDG	China_Miaozigou_MN	China_YR_LBIA	Shangshihe	-0.0041	0.003902	-1.318	11385	11480	221620		Mbuti.SDG	Mongolia_Bulgan_EarlyMedievalLatEMedieval	China_YR_LN	Shangshihe	-0.0027	0.001902	-1	38770	38982	754614		Mbuti.SDG	Shigatse2.1k	China_YR_MN	Shangshihe	-0.0025	0.002728	-0.754	32831	32997	642797		Mbuti.SDG	Nyingchi2k_o	Lusixi_Zhou	Shangshihe	-0.004	0.003542
Mbuti.SDG	Fujia_LDWK	Guanzhuang	Shangshihe	-0.0039	0.002658	-1.452	29020	29245	559842		Mbuti.SDG	Russia_Siberia_Lena_EBA_o	China_YR_LBIA	Shangshihe	-0.0042	0.008734	-1.322	2225	2244	44901		Mbuti.SDG	lower_YR_Dinggong_Han_Dynasty	China_YR_LN	Shangshihe	-0.0028	0.003018	-1.014	25323	25464	492086		Mbuti.SDG	Mongolia_Uvurkhangai_EIALatEMedieval	China_YR_MN	Shangshihe	-0.0027	0.002861	-0.791	33190	33367	647654		Mbuti.SDG	lower_YR_Dinggong_Han_Dynasty	Lusixi_Zhou	Shangshihe	-0.004	0.002619
Mbuti.SDG	Mongolia_Khuvsgul_XiongnuLatEMedieval_2	Guanzhuang	Shangshihe	-0.0038	0.002627	-1.454	26109	26309	512284		Mbuti.SDG	Vanuatu_2900BP	China_YR_LBIA	Shangshihe	-0.0042	0.00607	-1.354	4433	4471	87665		Mbuti.SDG	Russia_Mezhovskaya.SG	China_YR_LN	Shangshihe	-0.0028	0.002491	-1.07	34451	34643	702751		Mbuti.SDG	Shigatse0.7k	China_YR_MN	Shangshihe	-0.0028	0.003327	-0.807	25908	26054	514308		Mbuti.SDG	Mongolia_Uvurkhangai_EIALatEMedieval	Lusixi_Zhou	Shangshihe	-0.0042	0.002058
Mbuti.SDG	Tonga_2700BP	Guanzhuang	Shangshihe	-0.0125	0.008546	-1.457	3039	3116	61611		Mbuti.SDG	Russia_IA_Yankovsky	China_YR_LBIA	Shangshihe	-0.0043	0.003494	-1.382	20991	21170	411465		Mbuti.SDG	Vanuatu_2900BP_all	China_YR_LN	Shangshihe	-0.0029	0.005462	-1.079	6802	6842	133977		Mbuti.SDG	Mongolia_LBA_Ulaanzukh_2_dup.I14037	China_YR_MN	Shangshihe	-0.0028	0.003233	-0.847	27997	28152	547107		Mbuti.SDG	Mongolia_Khentii_Xiongnu	Lusixi_Zhou	Shangshihe	-0.0043	0.002442
Mbuti.SDG	Laga	Guanzhuang	Shangshihe	-0.01	0.006788	-1.466	5069	5171	103482		Mbuti.SDG	Mongolia_Dundgobi_LatEMedieval	China_YR_LBIA	Shangshihe	-0.0043	0.002945	-1.442	27228	27464	534151		Mbuti.SDG	Fujia_LDWK	China_YR_LN	Shangshihe	-0.0029	0.002034	-1.116	40728	40964	783575		Mbuti.SDG	Mongolia_Sukhbaatar_MLBA	China_YR_MN	Shangshihe	-0.0031	0.003783	-0.853	20156	20279	393395		Mbuti.SDG	Fujia_LDWK	Lusixi_Zhou	Shangshihe	-0.0043	0.001756
Mbuti.SDG	Russia_Lokomotiv_Eneolithic.SG	Guanzhuang	Shangshihe	-0.0043	0.002875	-1.483	26011	26233	506450		Mbuti.SDG	Nyingchi2k_o	China_YR_LBIA	Shangshihe	-0.0044	0.003995	-1.449	12906	13019	260200		Mbuti.SDG	Shigatse1.2k	China_YR_LN	Shangshihe	-0.003	0.006367	-1.155	3938	3962	79774		Mbuti.SDG	China_AmurRiver_EarlyN	China_YR_MN	Shangshihe	-0.0031	0.003493	-0.873	23950	24100	471078		Mbuti.SDG	Xitoucun	Lusixi_Zhou	Shangshihe	-0.0044	0.002777
Mbuti.SDG	Nagqu1.4k	Guanzhuang	Shangshihe	-0.0058	0.003898	-1.49	17248	17450	344459		Mbuti.SDG	Mongolia_EIA_8	China_YR_LBIA	Shangshihe	-0.0044	0.003214	-1.466	25065	25284	492879		Mbuti.SDG	Layi	China_YR_LN	Shangshihe	-0.003	0.00488	-1.162	6368	6406	126153		Mbuti.SDG	lower_YR_Chengziya_Yueshi	China_YR_MN	Shangshihe	-0.0032	0.006279	-0.88	5763	5800	112927		Mbuti.SDG	Lhasa1k	Lusixi_Zhou	Shangshihe	-0.0046	0.002552
Mbuti.SDG	Mongolia_Tuv_EIA	Guanzhuang	Shangshihe	-0.0074	0.004883	-1.518	12054	12234	237924		Mbuti.SDG	Nagqu1.1k	China_YR_LBIA	Shangshihe	-0.0047	0.003693	-1.467	15326	15472	306709		Mbuti.SDG	Chamdo2.8k_1	China_YR_LN	Shangshihe	-0.0031	0.003993	-1.163	13746	13833	275181		Mbuti.SDG	Shigatse1.2k	China_YR_MN	Shangshihe	-0.0034	0.007308	-0.898	3925	3952	79538		Mbuti.SDG	Russia_Siberia_Tenisei_EBA	Lusixi_Zhou	Shangshihe	-0.005	0.00271
Mbuti.SDG	Xitoucun	Guanzhuang	Shangshihe	-0.0069	0.00449	-1.529	10025	10164	202724		Mbuti.SDG	Russia_SaltovoMayaki.SG	China_YR_LBIA	Shangshihe	-0.0049	0.007533	-1.479	2821	2848	61885		Mbuti.SDG	Mongolia_Ulaanbaatar_EIALatEMedieval	China_YR_LN	Shangshihe	-0.0031	0.003313	-1.165	16666	16769	327062		Mbuti.SDG	lower_YR_Chengziya_2.5kya	China_YR_MN	Shangshihe	-0.0034	0.003441	-0.926	25836	26012	504542		Mbuti.SDG	Mongolia_LBA_Ulaanzukh_2	Lusixi_Zhou	Shangshihe	-0.005	0.002067
Mbuti.SDG	Shigatse1.2k	Guanzhuang	Shangshihe	-0.0158	0.010348	-1.531	2251	2323	46443		Mbuti.SDG	Mongolia_Bulgan_EarlyMedieval	China_YR_LBIA	Shangshihe	-0.0049	0.003007	-1.486	28915	29198	569087		Mbuti.SDG	Russia_MN_Boisman	China_YR_LN	Shangshihe	-0.0032	0.002099	-1.193	34302	34519	667499		Mbuti.SDG	Shandong_EN	China_YR_MN	Shangshihe	-0.0034	0.002432	-0.932	35827	36071	696103		Mbuti.SDG	Mongolia_Khovd_MLBAEarlyMedieval	Lusixi_Zhou	Shangshihe	-0.005	0.001995
Mbuti.SDG	Spain_EN	Guanzhuang	Shangshihe	-0.0041	0.00265	-1.533	23679	23872	491277		Mbuti.SDG	Russia_AngaraRiver_EN.SG	China_YR_LBIA	Shangshihe	-0.0049	0.00295	-1.509	38305	38678	744215		Mbuti.SDG	Yumin	China_YR_LN	Shangshihe	-0.0033	0.003058	-1.194	27008	27187	532976		Mbuti.SDG	Taiwan_Hanben_IA_lc	China_YR_MN	Shangshihe	-0.0036	0.009055	-0.946	2363	2380	47229		Mbuti.SDG	Mongolia_Tuv_LatEMedieval	Lusixi_Zhou	Shangshihe	-0.0054	0.001881
Mbuti.SDG	Kazakhstan_Nomad_IA.SG	Guanzhuang	Shangshihe	-0.0052	0.003354	-1.542	19336	19537	391069		Mbuti.SDG	Shandong_EN	China_YR_LBIA	Shangshihe	-0.0052	0.002183	-1.52	35667	36039	695528		Mbuti.SDG	Mongolia_Khovd_MLBAEarlyMedieval	China_YR_LN	Shangshihe	-0.0033	0.002335	-1.208	34549	34775	692585		Mbuti.SDG	Mongolia_Dundgobi_LatEMedieval	China_YR_MN	Shangshihe	-0.0037	0.003276	-0.947	27301	27501	534403		Mbuti.SDG	China_WLR_LN	Lusixi_Zhou	Shangshihe	-0.0055	0.002078
Mbuti.SDG	Mongolia_Dundgobi_LatEMedieval	Guanzhuang	Shangshihe	-0.006	0.003855	-1.551	17597	17809	346991		Mbuti.SDG	Mongolia_Bulgan_LatEMedieval	China_YR_LBIA	Shangshihe	-0.0053	0.003018	-1.526	26936	27221	527888		Mbuti.SDG	Mongolia_LBA_Ulaanzukh_2	China_YR_LN	Shangshihe	-0.0034	0.002367	-1.254	30039	30244	587897		Mbuti.SDG	Israel_C	China_YR_MN	Shangshihe	-0.0037	0.002217	-0.986	34349	34605	708247		Mbuti.SDG	Vietnam_historical.SG	Lusixi_Zhou	Shangshihe	-0.0056	0.003803
Mbuti.SDG	Tibetan.DG	Guanzhuang	Shangshihe	-0.0038	0.002413	-1.585	28444	28662	553384		Mbuti.SDG	Laga	China_YR_LBIA	Shangshihe	-0.0055	0.004892	-1.589	8556	8651	173925		Mbuti.SDG	lower_YR_Chengziya_2.5kya	China_YR_LN	Shangshihe	-0.0035	0.003071	-1.255	25947	26132	506530		Mbuti.SDG	Mongolia_LBA_Ulaanzukh_2	China_YR_MN	Shangshihe	-0.0038	0.002682	-0.987	29938	30169	585533		Mbuti.SDG	Tanshishan	Lusixi_Zhou	Shangshihe	-0.0056	0.003545
Mbuti.SDG	Spain_C	Guanzhuang	Shangshihe	-0.0037	0.002275	-1.607	26643	26838	544144		Mbuti.SDG	Yumin	China_YR_LBIA	Shangshihe	-0.0055	0.00322	-1.619	26792	27089	530937		Mbuti.SDG	Mongolia_Khentii_Xiongnu	China_YR_LN	Shangshihe	-0.0035	0.002897	-1.319	30549	30764	596170		Mbuti.SDG	China_WLR_MN	China_YR_MN	Shangshihe	-0.0039	0.002865	-0.993	40773	41094	783237		Mbuti.SDG	Laga	Lusixi_Zhou	Shangshihe	-0.0059	0.00415
Mbuti.SDG	Russia_MLBA_Sintashta	Guanzhuang	Shangshihe	-0.0036	0.002233	-1.613	27153	27349	551326		Mbuti.SDG	Suogang	China_YR_LBIA	Shangshihe	-0.0056	0.009763	-1.644	1723	1743	36063		Mbuti.SDG	China_AmurRiver_LPaleolithic	China_YR_LN	Shangshihe	-0.0036	0.002374	-1.335	28377	28584	559000		Mbuti.SDG	BQGroup	China_YR_MN	Shangshihe	-0.0041	0.00242	-1.065	29584	29825	579552		Mbuti.SDG	China_AmurRiver_N	Lusixi_Zhou	Shangshihe	-0.0059	0.002025
Mbuti.SDG	Russia_Shamanka_EBA.SG	Guanzhuang	Shangshihe	-0.0046	0.002825	-1.624	26919	27167	524865		Mbuti.SDG	Russia_Siberia_Tenisei_EBA	China_YR_LBIA	Shangshihe	-0.006	0.003179	-1.689	25147	25451	501172		Mbuti.SDG	Mongolia_Khuvsgul_XiongnuLatEMedieval_2	China_YR_LN	Shangshihe	-0.0038	0.001952	-1.372	37483	37766	733905		Mbuti.SDG	China_AmurRiver_N	China_YR_MN	Shangshihe	-0.0042	0.002743	-1.114	27482	27712	539253		Mbuti.SDG	LJZGroup	Lusixi_Zhou	Shangshihe	-0.006	0.001806
Mbuti.SDG	Shandong_Jiaojia_MN	Guanzhuang	Shangshihe	-0.0052	0.003187	-1.636	18758	18955	368209		Mbuti.SDG	China_AmurRiver_N	China_YR_LBIA	Shangshihe	-0.006	0.002446	-1.705	27381	27709	539174		Mbuti.SDG	China_WLR_MN	China_YR_LN	Shangshihe	-0.0039	0.002374	-1.394	41000	41322	788113		Mbuti.SDG	Vanuatu_2900BP_all	China_YR_MN	Shangshihe	-0.0043	0.005827	-1.254	6797	6856	133739		Mbuti.SDG	China_AmurRiver_LPaleolithic	Lusixi_Zhou	Shangshihe	-0.0065	0.00218
Mbuti.SDG	Russia_KadalinkaRiver_N.SG	Guanzhuang	Shangshihe	-0.0062	0.003518	-1.765	27378	27720	529949		Mbuti.SDG	Mongolia_LBA_Ulaanzukh_2	China_YR_LBIA	Shangshihe	-0.006	0.002453	-1.716	29796	30156	585617		Mbuti.SDG	Shannan2.2k_1	China_YR_LN	Shangshihe	-0.0041	0.004048	-1.42	10953	11043	221744		Mbuti.SDG	Lhasa1k	China_YR_MN	Shangshihe	-0.0043	0.003434	-1.343	29997	30256	591722		Mbuti.SDG	Suogang	Lusixi_Zhou	Shangshihe	-0.0066	0.008686
Mbuti.SDG	Daur.DG	Guanzhuang	Shangshihe	-0.0053	0.002976	-1.784	28470	28774	551982		Mbuti.SDG	Shannan2.2k_1	China_YR_LBIA	Shangshihe	-0.0064	0.004337	-1.717	10864	11005	221280		Mbuti.SDG	China_AmurRiver_EarlyN	China_YR_LN	Shangshihe	-0.0042	0.002967	-1.422	23984	24187	472882		Mbuti.SDG	Vanuatu_2900BP	China_YR_MN	Shangshihe	-0.0046	0.006438	-1.371	4427	4468	87672		Mbuti.SDG	Mongolia_Bulgan_EarlyMedieval	Lusixi_Zhou	Shangshihe	-0.0066	0.002611
Mbuti.SDG	Russia_UstBelaya_Angara	Guanzhuang	Shangshihe	-0.0045	0.002534	-1.788	26561	26803	519610		Mbuti.SDG	Russia_IA_EarlySarmatian	China_YR_LBIA	Shangshihe	-0.0064	0.003006	-1.737	23427	23729	480224		Mbuti.SDG	Tanshishan	China_YR_LN	Shangshihe	-0.0045	0.003829	-1.432	11504	11607	230381		Mbuti.SDG	China_Miaozigou_MN	China_YR_MN	Shangshihe	-0.0046	0.004283	-1.371	11409	11513	221886		Mbuti.SDG	Mongolia_EIA_8	Lusixi_Zhou	Shangshihe	-0.0067	0.002767
Mbuti.SDG	Layi	Guanzhuang	Shangshihe	-0.0136	0.007569	-1.798	4070	4182	81912		Mbuti.SDG	LJZGroup	China_YR_LBIA	Shangshihe	-0.0066	0.00203	-1.74	31029	31438	609315		Mbuti.SDG	Mongolia_Uvurkhangai_EIALatEMedieval	China_YR_LN	Shangshihe	-0.0045	0.002331	-1.438	33201	33504	650714		Mbuti.SDG	China_WLR_LN	China_YR_MN	Shangshihe	-0.0048	0.002851	-1.389	32117	32429	622487		Mbuti.SDG	Mongolia_Dundgobi_LatEMedieval	Lusixi_Zhou	Shangshihe	-0.0067	0.002486
Mbuti.SDG	Hungarian.DG	Guanzhuang	Shangshihe	-0.0047	0.002593	-1.808	27115	27370	553359		Mbuti.SDG	Chamdo2.8k_1	China_YR_LBIA	Shangshihe	-0.0067	0.004188	-1.752	13668	13851	274571		Mbuti.SDG	Tonga_2700BP	China_YR_LN	Shangshihe	-0.0047	0.005385	-1.45	5817	5872	115664		Mbuti.SDG	Yushu2.8k	China_YR_MN	Shangshihe	-0.0049	0.003655	-1.398	18841	19027	374878		Mbuti.SDG	Ngari2.3k	Lusixi_Zhou	Shangshihe	-0.0069	0.004303
Mbuti.SDG	Russia_UstIda_LN.SG	Guanzhuang	Shangshihe	-0.0054	0.00289	-1.88	26792	27085	527635		Mbuti.SDG	Shigatse1.2k	China_YR_LBIA	Shangshihe	-0.0068	0.007068	-1.84	3919	3973	79564		Mbuti.SDG	LJZGroup	China_YR_LN	Shangshihe	-0.005	0.002033	-1.471	31256	31571	611943		Mbuti.SDG	Mongolia_Khentii_Xiongnu	China_YR_MN	Shangshihe	-0.005	0.003286	-1.434	30403	30709	593580		Mbuti.SDG	Yumin	Lusixi_Zhou	Shangshihe	-0.0071	0.002673
Mbuti.SDG	Russia_CentralYakutia_LN.SG	Guanzhuang	Shangshihe	-0.0061	0.003191	-1.896	28397	28743	552040		Mbuti.SDG	Ngari2.3k	China_YR_LBIA	Shangshihe	-0.007	0.005059	-1.876	8091	8204	166288		Mbuti.SDG	Russia_SaltovoMayaki.SG	China_YR_LN	Shangshihe	-0.0053	0.00671	-1.476	2847	2878	62156		Mbuti.SDG	Shigatse1.9k	China_YR_MN	Shangshihe	-0.0052	0.003485	-1.463	26638	26916	527556		Mbuti.SDG	Vanuatu_2900BP	Lusixi_Zhou	Shangshihe	-0.0077	0.005244
Mbuti.SDG	Mongolia_Uvurkhangai_EIALatEMedieval	Guanzhuang	Shangshihe	-0.0064	0.003352	-1.902	22086	22369	436498		Mbuti.SDG	China_AmurRiver_LPaleolithic	China_YR_LBIA	Shangshihe	-0.0074	0.002536	-1.89	28107	28526	556442		Mbuti.SDG	China_WLR_LN	China_YR_LN	Shangshihe	-0.0053	0.002415	-1.505	32254	32599	625213		Mbuti.SDG	Russia_Siberia_Lena_EBA_o	China_YR_MN	Shangshihe	-0.0057	0.009717	-1.489	2217	2243	44932		Mbuti.SDG	Russia_Siberia_UP	Lusixi_Zhou	Shangshihe	-0.0077	0.00289
Mbuti.SDG	Russia_Karasuk_oRISE.SG	Guanzhuang	Shangshihe	-0.0047	0.002367	-1.969	28267	28532	567756		Mbuti.SDG	Tanshishan	China_YR_LBIA	Shangshihe	-0.0075	0.004012	-2.055	11422	11595	229764		Mbuti.SDG	China_Miaozigou_MN	China_YR_LN	Shangshihe	-0.0054	0.003678	-1.529	11467	11592	222862		Mbuti.SDG	Yumin	China_YR_MN	Shangshihe	-0.0057	0.003421	-1.523	26840	27149	530990		Mbuti.SDG	BQGroup	Lusixi_Zhou	Shangshihe	-0.0079	0.001828
Mbuti.SDG	Kazakhstan_Kipchak1.SG	Guanzhuang	Shangshihe	-0.0073	0.003669	-1.997	19031	19312	385881		Mbuti.SDG	Vietnam_historical.SG	China_YR_LBIA	Shangshihe	-0.008	0.004567	-2.116	8941	9085	175097		Mbuti.SDG	China_AmurRiver_N	China_YR_LN	Shangshihe	-0.0058	0.002295	-1.598	27528	27847	541497		Mbuti.SDG	LJZGroup	China_YR_MN	Shangshihe	-0.0058	0.002383	-1.523	31129	31495	609448		Mbuti.SDG	Shannan2.2k_2	Lusixi_Zhou	Shangshihe	-0.008	0.003702
Mbuti.SDG	Russia_DevilsCave_N.SG	Guanzhuang	Shangshihe	-0.0055	0.002723	-2.023	29469	29796	570214		Mbuti.SDG	Vanuatu_2900BP_all	China_YR_LBIA	Shangshihe	-0.0081	0.005293	-2.127	6741	6851	133767		Mbuti.SDG	Shannan2.2k_2	China_YR_LN	Shangshihe	-0.006	0.004064	-1.646	11312	11449	229625		Mbuti.SDG	Russia_CentralYakutia_IA.SG	China_YR_MN	Shangshihe	-0.0061	0.008702	-1.579	2680	2713	51423		Mbuti.SDG	Nagqu1.4k	Lusixi_Zhou	Shangshihe	-0.0081	0.002436
Mbuti.SDG	Russia_Samara_EBA_Yamnaya	Guanzhuang	Shangshihe	-0.0051	0.002523	-2.037	25738	26004	526297		Mbuti.SDG	China_AmurRiver_BA	China_YR_LBIA	Shangshihe	-0.0083	0.017251	-2.372	594	604	12043		Mbuti.SDG	HLGroup	China_YR_LN	Shangshihe	-0.0061	0.004599	-1.928	8916	9026	179423		Mbuti.SDG	Shannan2.2k_2	China_YR_MN	Shangshihe	-0.0064	0.004638	-1.67	11283	11430	229025		Mbuti.SDG	China_WLR_BA	Lusixi_Zhou	Shangshihe	-0.0082	0.002637
Mbuti.SDG	Mongolia_Xiongnu_o2.SG	Guanzhuang	Shangshihe	-0.0062	0.003023	-2.051	25965	26289	523740		Mbuti.SDG	Shannan2.2k_2	China_YR_LBIA	Shangshihe	-0.0087	0.004213	-2.435	11260	11456	229080		Mbuti.SDG	Nagqu1.4k	China_YR_LN	Shangshihe	-0.0061	0.002818	-1.941	27057	27389	536027		Mbuti.SDG	China_WLR_BA	China_YR_MN	Shangshihe	-0.0065	0.003499	-1.677	20653	20923	402995		Mbuti.SDG	YJCGroup	Lusixi_Zhou	Shangshihe	-0.0082	0.002148
Mbuti.SDG	Thailand_IA.WGC	Guanzhuang	Shangshihe	-0.0192	0.008934	-2.145	2713	2819	54609		Mbuti.SDG	China_WLR_BA	China_YR_LBIA	Shangshihe	-0.0096	0.003175	-2.446	20524	20922	402653		Mbuti.SDG	Laga	China_YR_LN	Shangshihe	-0.0067	0.0046	-1.951	8587	8702	174438		Mbuti.SDG	CZYGroup	China_YR_MN	Shangshihe	-0.0066	0.002754	-1.679	25705	26048	506551		Mbuti.SDG	Vanuatu_2900BP_all	Lusixi_Zhou	Shangshihe	-0.0085	0.004795
Mbuti.SDG	Kazakhstan_Karakhanid.SG	Guanzhuang	Shangshihe	-0.0085	0.003934	-2.149	15723	15991	315987		Mbuti.SDG	Nagqu1.4k	China_YR_LBIA	Shangshihe	-0.0096	0.003018	-2.685	26836	27354	533996		Mbuti.SDG	China_WLR_BA	China_YR_LN	Shangshihe	-0.0079	0.002902	-2.169	20711	21041	404787		Mbuti.SDG	Chamdo2.8k_1	China_YR_MN	Shangshihe	-0.0071	0.004471	-1.693	13646	13840	274453		Mbuti.SDG	FJGroup	Lusixi_Zhou	Shangshihe	-0.0086	0.006253
Mbuti.SDG	Russia_Tagar.SG	Guanzhuang	Shangshihe	-0.0051	0.002343	-2.156	28175	28461	567890		Mbuti.SDG	CZYGroup	China_YR_LBIA	Shangshihe	-0.0097	0.002362	-2.913	25532	26034	506540		Mbuti.SDG	CZYGroup	China_YR_LN	Shangshihe	-0.0087	0.002383	-2.204	25684	26137	508304		Mbuti.SDG	FJGroup	China_YR_MN	Shangshihe	-0.0074	0.007832	-1.86	3533	3586	70261		Mbuti.SDG	Shigatse1.2k	Lusixi_Zhou	Shangshihe	-0.0086	0.006062
Mbuti.SDG	middle_YR_Wadian_Longshan	Guanzhuang	Shangshihe	-0.0059	0.002742	-2.167	28791	29136	555167		Mbuti.SDG	YJCGroup	China_YR_LBIA	Shangshihe	-0.0105	0.002546	-3.019	25420	25959	504046		Mbuti.SDG	BQGroup	China_YR_LN	Shangshihe	-0.0097	0.00212	-2.467	29490	30067	581758		Mbuti.SDG	Ngari2.3k	China_YR_MN	Shangshihe	-0.0074	0.005366	-2.152	8085	8205	166259		Mbuti.SDG	Shannan2.2k_1	Lusixi_Zhou	Shangshihe	-0.0086	0.003861
Mbuti.SDG	Russia_BA_Okunevo.SG	Guanzhuang	Shangshihe	-0.005	0.00225	-2.212	28640	28926	570226		Mbuti.SDG	BQGroup	China_YR_LBIA	Shangshihe	-0.0108	0.002247	-3.166	29328	29968	579495		Mbuti.SDG	Taiwan_Hanben_IA_lc	China_YR_LN	Shangshihe	-0.0098	0.007407	-2.512	2377	2423	47365		Mbuti.SDG	YJCGroup	China_YR_MN	Shangshihe	-0.0074	0.002757	-2.399	25524	25905	503988		Mbuti.SDG	CZYGroup	Lusixi_Zhou	Shangshihe	-0.0089	0.002104
Mbuti.SDG	Russia_KolymaRiver_LN.SG	Guanzhuang	Shangshihe	-0.0062	0.002748	-2.241	29344	29708	570292		Mbuti.SDG	FJGroup	China_YR_LBIA	Shangshihe	-0.0121	0.007178	-3.228	3508	3594	70265		Mbuti.SDG	YJCGroup	China_YR_LN	Shangshihe	-0.0098	0.002372	-2.722	25557	26064	505661		Mbuti.SDG	Laga	China_YR_MN	Shangshihe	-0.0076	0.005188	-2.406	8542	8673	173899		Mbuti.SDG	Chamdo2.8k_1	Lusixi_Zhou	Shangshihe	-0.0091	0.003624
Mbuti.SDG	China_WLR_BA	Guanzhuang	Shangshihe	-0.0089	0.003948	-2.251	13990	14241	275034		Mbuti.SDG	HLGroup	China_YR_LBIA	Shangshihe	-0.0129	0.004807	-4.118	8856	9088	179080		Mbuti.SDG	FJGroup	China_YR_LN	Shangshihe	-0.0107	0.006714	-3.666	3510	3586	70454		Mbuti.SDG	Nagqu1.6k	China_YR_MN	Shangshihe	-0.0078	0.003242	-2.449	26960	27383	537011		Mbuti.SDG	HLGroup	Lusixi_Zhou	Shangshihe	-0.0097	0.004228
Mbuti.SDG	Ngari2.3k	Guanzhuang	Shangshihe	-0.0171	0.007162	-2.386	4795	4962	100146		Mbuti.SDG	Thailand_IA.WGC	China_YR_LBIA	Shangshihe	-0.014	0.006594	-4.122	3762	3869	75823		Mbuti.SDG	Suogang	China_YR_LN	Shangshihe	-0.0109	0.009388	-4.148	1720	1757	36105		Mbuti.SDG	Nagqu1.4k	China_YR_MN	Shangshihe	-0.0102	0.003304	-2.689	26867	27422	533996		Mbuti.SDG	Taiwan_Hanben_IA_lc	Lusixi_Zhou	Shangshihe	-0.0141	0.006957
Mbuti.SDG	Mongolia_Bulgan_EarlyMedieval	Guanzhuang	Shangshihe	-0.0094	0.003864	-2.431	19192	19556	380847		Mbuti.SDG	Taiwan_Hanben_IA_lc	China_YR_LBIA	Shangshihe	-0.0141	0.008242	-4.803	2362	2430	47209		Mbuti.SDG	China_AmurRiver_BA	China_YR_LN	Shangshihe	-0.0314	0.016205	-4.567	593	631	12069		Mbuti.SDG	Shannan2.2k_1	China_YR_MN	Shangshihe	-0.0106	0.00493	-3.095	10822	11054	221148		Mbuti.SDG	China_AmurRiver_BA	Lusixi_Zhou	Shangshihe	-0.023	0.015235
[truncated: 54 more columns]

## Sheet: S6
Table S6. QpAdm modeling of the Shangshihe and YR-related populations. We used the following populations as the base outgroup: Mbuti.DG, ONG.SG, Iran_GanjDareh_N, Luxembourg_Loschbour, Kazakhstan_Botai_Eneolithic.SG, Russia_Shamanka_Eneolithic.SG, Japan_Jomon.SG, Shandong_EN, Ami.DG, Fujian_EN.
Well-fitted qpAdm models (P value ≥0.05, admixture proportion estimates between 0-1, and Coeff ± std.err >0 ) were highlighted in light yellow.
A-1. One-way modeling of Shangshihe using the ancient East Asians				A-2. One-way modeling of Guanzhuang population using the ancient East Asians				A-3. One-way modeling of YR-LBIA populations using the ancient East Asians				A-4. One-way modeling of Lusixi_Zhou population using the ancient East Asians
Target	Ref1	P value		Target	Ref1	P value		Target	Ref1	P value		Target	Ref1	P value
Shangshihe	Chengzi_LS	0.649702		Guanzhuang	Ercun_MLDWK	0.876555		China_YR_LBIA	Chengzi_LS	0.984427		Lusixi_Zhou	Chengzi_LS	0.836702
Shangshihe	Shandong_HE	0.311624		Guanzhuang	middle_YR_Yuzhuang_Longshan	0.372642		China_YR_LBIA	China_YR_LN	0.646154		Lusixi_Zhou	Shandong_HE	0.809472
Shangshihe	Ercun_MLDWK	0.307833		Guanzhuang	China_Wuzhuangguoliang_LN.EC	0.32789		China_YR_LBIA	Xixiahou_LDWK	0.225708		Lusixi_Zhou	Ercun_MLDWK	0.461122
Shangshihe	middle_YR_Yuzhuang_Longshan	0.290172		Guanzhuang	middle_YR_Wangchenggang_Erlitou	0.218783		China_YR_LBIA	Shandong_1k	0.218917		Lusixi_Zhou	China_YR_LN	0.402262
Shangshihe	China_Wuzhuangguoliang_LN.EC	0.274122		Guanzhuang	Chengzi_LS	0.134216		China_YR_LBIA	Ercun_MLDWK	0.205912		Lusixi_Zhou	middle_YR_Wangchenggang_Erlitou	0.363034
Shangshihe	China_Upper_YR_IA	0.273521		Guanzhuang	Shandong_2k	0.0883232		China_YR_LBIA	middle_YR_Wangchenggang_Erlitou	0.184403		Lusixi_Zhou	Shandong_2k	0.239975
Shangshihe	Guanzhuang	0.239939		Guanzhuang	China_YR_MN	0.0773122		China_YR_LBIA	Lusixi_Zhou	0.135587		Lusixi_Zhou	Xixiahou_LDWK	0.138106
Shangshihe	Lusixi_Zhou	0.15542		Guanzhuang	China_Upper_YR_IA	0.0664051		China_YR_LBIA	China_YR_MN	0.0951472		Lusixi_Zhou	China_YR_LBIA	0.135587
Shangshihe	Shandong_2k	0.130096		Guanzhuang	Wutai_LDWK	0.0478291		China_YR_LBIA	Shandong_2k	0.050577		Lusixi_Zhou	China_YR_MN	0.133125
Shangshihe	Wutai_LDWK	0.0960581		Guanzhuang	Xixiahou_LDWK	0.0330292		China_YR_LBIA	middle_YR_Yuzhuang_Longshan	0.0469678		Lusixi_Zhou	Wutai_LDWK	0.0859505
Shangshihe	middle_YR_Wangchenggang_Erlitou	0.037943		Guanzhuang	Lusixi_Zhou	0.0294705		China_YR_LBIA	YXGroup	0.0366884		Lusixi_Zhou	Shandong_1k	0.0857279
Shangshihe	YXGroup	0.0277911		Guanzhuang	YXGroup	0.0262658		China_YR_LBIA	Wutai_LDWK	0.0283276		Lusixi_Zhou	China_Upper_YR_IA	0.084536
Shangshihe	Xixiahou_LDWK	0.0260698		Guanzhuang	Liulin_MDWK	0.00871181		China_YR_LBIA	China_Upper_YR_IA	0.0283064		Lusixi_Zhou	middle_YR_Wadian_Longshan	0.0386276
Shangshihe	China_YR_LN	0.015751		Guanzhuang	Shandong_HE	0.00585784		China_YR_LBIA	middle_YR_Wadian_Longshan	0.0184239		Lusixi_Zhou	YXGroup	0.0346477
Shangshihe	Shandong_1k	0.0121145		Guanzhuang	Yangshaocun_Longshan	0.0044741		China_YR_LBIA	Shandong_HE	0.00963752		Lusixi_Zhou	middle_YR_Yuzhuang_Longshan	0.0296559
Shangshihe	Shandong_3k	0.00820917		Guanzhuang	China_YR_LN	0.00428402		China_YR_LBIA	Liulin_MDWK	0.00433404		Lusixi_Zhou	Guanzhuang	0.0294705
Shangshihe	middle_YR_Wadian_Longshan	0.00614774		Guanzhuang	HLGroup	0.00366627		China_YR_LBIA	Shandong_3k	0.00410908		Lusixi_Zhou	Shandong_3k	0.0208903
Shangshihe	China_YR_LBIA	0.00386391		Guanzhuang	middle_YR_Wadian_Longshan	0.00271751		China_YR_LBIA	Dawenkou_LDWK	0.00324461		Lusixi_Zhou	China_Wuzhuangguoliang_LN.EC	0.000833475
Shangshihe	Sanlihe_LS	0.00159977		Guanzhuang	Shandong_3k	0.00187393		China_YR_LBIA	China_Wuzhuangguoliang_LN.EC	0.00137588		Lusixi_Zhou	Liulin_MDWK	0.000391587
Shangshihe	China_YR_MN	0.00110921		Guanzhuang	Wucun_LDWK	0.000743942		China_YR_LBIA	China_Shimao_LN	0.000982276		Lusixi_Zhou	China_Shimao_LN	5.88052e-06
Shangshihe	China_Shimao_LN	0.000115615		Guanzhuang	China_YR_LBIA	0.000569254		China_YR_LBIA	Guanzhuang	0.000569254		Lusixi_Zhou	Sanlihe_LS	3.72842e-06
Shangshihe	Liulin_MDWK	8.4984e-05		Guanzhuang	Dawenkou_LDWK	0.00051238		China_YR_LBIA	XCGroup	0.000148299		Lusixi_Zhou	Dawenkou_LDWK	2.57449e-06
Shangshihe	China_Upper_YR_LN	8.42822e-06		Guanzhuang	Sanlihe_LS	0.000322831		China_YR_LBIA	TLGroup	0.000120002		Lusixi_Zhou	HLGroup	1.75546e-08
Shangshihe	Yangshaocun_Longshan	8.39948e-06		Guanzhuang	Shandong_1k	0.0002754		China_YR_LBIA	Sanlihe_LS	1.24655e-05		Lusixi_Zhou	Yangshaocun_Longshan	4.72371e-09
Shangshihe	GSGroup	1.24484e-06		Guanzhuang	China_Shimao_LN	0.000226784		China_YR_LBIA	Yangshaocun_Longshan	8.78013e-06		Lusixi_Zhou	XCGroup	2.40018e-09
Shangshihe	HLGroup	2.06779e-07		Guanzhuang	China_Upper_YR_LN	3.3075e-05		China_YR_LBIA	Wutai_LS	4.97237e-06		Lusixi_Zhou	GSGroup	9.51806e-10
Shangshihe	Wucun_LDWK	1.58548e-07		Guanzhuang	Wutai_LS	2.04093e-05		China_YR_LBIA	HLGroup	2.44614e-06		Lusixi_Zhou	TLGroup	1.29501e-10
Shangshihe	XCGroup	2.85817e-08		Guanzhuang	GSGroup	5.33572e-06		China_YR_LBIA	GSGroup	1.99452e-06		Lusixi_Zhou	Wucun_LDWK	1.17734e-10
Shangshihe	Dawenkou_LDWK	4.64288e-09		Guanzhuang	TLGroup	3.69406e-06		China_YR_LBIA	Wucun_LDWK	1.6866e-06		Lusixi_Zhou	Wutai_LS	1.16478e-10
Shangshihe	Wutai_LS	2.50157e-09		Guanzhuang	XCGroup	1.98259e-06		China_YR_LBIA	China_Upper_YR_LN	9.20975e-12		Lusixi_Zhou	China_Upper_YR_LN	5.07233e-15
Shangshihe	Yiyang	2.97205e-11		Guanzhuang	Fujia_LDWK	7.94096e-08		China_YR_LBIA	XZGroup	2.45168e-13		Lusixi_Zhou	Yiyang	1.36848e-23
Shangshihe	TLGroup	1.94492e-11		Guanzhuang	XZGroup	7.29399e-10		China_YR_LBIA	Fujia_LDWK	5.46915e-14		Lusixi_Zhou	XZGroup	9.67273e-24
Shangshihe	GaoHuaHua	8.17695e-13		Guanzhuang	GaoHuaHua	6.55163e-11		China_YR_LBIA	CZYGroup	1.55646e-20		Lusixi_Zhou	GaoHuaHua	5.73797e-24
Shangshihe	Shenxian	1.57003e-13		Guanzhuang	China_AR_Xianbei_IA	4.75134e-11		China_YR_LBIA	Yiyang	5.22491e-23		Lusixi_Zhou	Fujia_LDWK	9.15831e-25
Shangshihe	China_AR_Xianbei_IA	2.5791e-14		Guanzhuang	Yiyang	3.68669e-11		China_YR_LBIA	GaoHuaHua	1.91697e-25		Lusixi_Zhou	Shenxian	2.45369e-29
Shangshihe	Fujia_LDWK	2.45469e-16		Guanzhuang	Shenxian	2.07707e-11		China_YR_LBIA	China_AR_Xianbei_IA	2.02057e-27		Lusixi_Zhou	LaCen	9.89149e-33
Shangshihe	Tanshishan	4.18464e-17		Guanzhuang	LaCen	5.5746e-12		China_YR_LBIA	Shenxian	1.52361e-28		Lusixi_Zhou	CZYGroup	1.8517e-34
Shangshihe	XZGroup	1.69569e-19		Guanzhuang	China_AmurRiver_EarlyN	1.41598e-14		China_YR_LBIA	Yumin	1.113e-28		Lusixi_Zhou	Yumin	1.00852e-35
Shangshihe	LaCen	9.43247e-20		Guanzhuang	Tanshishan	2.48662e-15		China_YR_LBIA	China_AmurRiver_EarlyN	8.97069e-31		Lusixi_Zhou	China_AR_Xianbei_IA	9.92609e-36
Shangshihe	Yumin	9.77836e-23		Guanzhuang	CZYGroup	2.43713e-15		China_YR_LBIA	LJZGroup	1.4822e-32		Lusixi_Zhou	China_HMMH_MN	6.21612e-37
Shangshihe	China_HMMH_MN	1.29532e-23		Guanzhuang	China_HMMH_MN	2.13962e-17		China_YR_LBIA	China_HMMH_MN	6.42641e-33		Lusixi_Zhou	Tanshishan	1.86013e-41
Shangshihe	CZYGroup	1.66062e-26		Guanzhuang	Yumin	4.0092e-18		China_YR_LBIA	LaCen	4.69269e-35		Lusixi_Zhou	China_AmurRiver_EarlyN	2.56892e-42
Shangshihe	BaBanQinCen	1.62248e-27		Guanzhuang	Longlin	2.2671e-20		China_YR_LBIA	Tanshishan	6.25647e-39		Lusixi_Zhou	BaBanQinCen	1.77762e-55
Shangshihe	Longlin	1.01483e-28		Guanzhuang	LJZGroup	3.21597e-21		China_YR_LBIA	BaBanQinCen	2.38765e-44		Lusixi_Zhou	LJZGroup	6.8969e-59
Shangshihe	LJZGroup	4.28616e-29		Guanzhuang	Dushan	1.11858e-21		China_YR_LBIA	Dushan	8.14569e-56		Lusixi_Zhou	Dushan	2.14203e-60
Shangshihe	Dushan	4.56781e-32		Guanzhuang	BaBanQinCen	1.10316e-24		China_YR_LBIA	Longlin	4.28396e-59		Lusixi_Zhou	Longlin	3.72514e-63
B-1. Outgroup = Base, using YR-related populations and Southeast Asian populations as sources									B-2. Outgroup = Base, using YR-related populations and Southeast Asian populations as sources									B-3. Outgroup = Base, using YR-related populations and Southeast Asian populations as sources									B-4. Outgroup = Base, using YR-related populations and Southeast Asian populations as sources
Target	Ref1	Ref2	P value	Coeff1	Coeff2	std.err1	std.err2		Target	Ref1	Ref2	P value	Coeff1	Coeff2	std.err1	std.err2		Target	Ref1	Ref2	P value	Coeff1	Coeff2	std.err1	std.err2		Target	Ref1	Ref2	P value	Coeff1	Coeff2	std.err1	std.err2
Target	Refs		Pval	C1	C2	SE1	SE2		Lusixi_Zhou	China_YR_MN	Taiwan_Hanben_IA	0.164214	0.956	0.044	0.031	0.031		China_YR_LBIA	China_YR_MN	Taiwan_Hanben_IA	0.0891549	0.961	0.039	0.036	0.036		Guanzhuang	China_YR_MN	Taiwan_Hanben_IA	0.0539462	0.974	0.026	0.051	0.051
Shangshihe	China_YR_MN	Taiwan_Hanben_IA	0.00145541	0.932	0.068	0.045	0.045		Lusixi_Zhou	China_YR_MN	Atayal.DG	0.265789	0.946	0.054	0.028	0.028		China_YR_LBIA	China_YR_MN	Atayal.DG	0.0925882	0.957	0.043	0.035	0.035		Guanzhuang	China_YR_MN	Atayal.DG	0.068312	0.963	0.037	0.048	0.048
Shangshihe	China_YR_MN	Atayal.DG	0.00242883	0.925	0.075	0.042	0.042		Lusixi_Zhou	China_YR_MN	Tanshishan	0.257924	0.986	0.014	0.046	0.046		China_YR_LBIA	China_YR_MN	Tanshishan	0.599741	1.041	-0.041	0.056	0.056		Guanzhuang	China_YR_MN	Tanshishan	0.131588	0.991	0.009	0.105	0.105
Shangshihe	China_YR_MN	Tanshishan	0.0472895	0.935	0.065	0.09	0.09		Lusixi_Zhou	China_YR_MN	Xitoucun	0.0516613	0.983	0.017	0.037	0.037		China_YR_LBIA	China_YR_MN	Xitoucun	0.119123	0.993	0.007	0.044	0.044		Guanzhuang	China_YR_MN	Xitoucun	0.101717	1.003	-0.003	0.075	0.075
Shangshihe	China_YR_MN	Xitoucun	0.0049638	1.004	-0.004	0.06	0.06		Lusixi_Zhou	China_YR_MN	Cambodian.DG	0.0901794	0.999	0.001	0.031	0.031		China_YR_LBIA	China_YR_MN	Cambodian.DG	0.127146	1.058	-0.058	0.041	0.041		Guanzhuang	China_YR_MN	Cambodian.DG	0.0488082	1	0	0.056	0.056
Shangshihe	China_YR_MN	Longlin	0.264294	1.08	-0.08	0.071	0.071		Lusixi_Zhou	China_YR_MN	Thai.DG	0.091967	0.997	0.003	0.045	0.045		China_YR_LBIA	China_YR_MN	Thai.DG	0.111681	1.074	-0.074	0.06	0.06		Guanzhuang	China_YR_MN	Thai.DG	0.0490069	1.001	-0.001	0.081	0.081
Shangshihe	China_YR_MN	Cambodian.DG	0.0021153	0.911	0.089	0.05	0.05		Lusixi_Zhou	China_YR_LN	Taiwan_Hanben_IA	0.313085	1.006	-0.006	0.025	0.025		China_YR_LBIA	China_YR_LN	Taiwan_Hanben_IA	0.576698	1.014	-0.014	0.033	0.033		Guanzhuang	China_YR_LN	Taiwan_Hanben_IA	0.00523345	1.076	-0.076	0.052	0.052
Shangshihe	China_YR_MN	Thai.DG	0.0022365	0.878	0.122	0.07	0.07		Lusixi_Zhou	China_YR_LN	Atayal.DG	0.333084	0.996	0.004	0.023	0.023		China_YR_LBIA	China_YR_LN	Atayal.DG	0.536666	1.013	-0.013	0.031	0.031		Guanzhuang	China_YR_LN	Atayal.DG	0.00486341	1.06	-0.06	0.047	0.047
Shangshihe	China_YR_LN	Taiwan_Hanben_IA	0.0102018	1.014	-0.014	0.04	0.04		Lusixi_Zhou	China_YR_LN	Tanshishan	0.26043	1.007	-0.007	0.038	0.038		China_YR_LBIA	China_YR_LN	Tanshishan	0.655498	1.075	-0.075	0.05	0.05		Guanzhuang	China_YR_LN	Tanshishan	0.0298423	1.061	-0.061	0.104	0.104
Shangshihe	China_YR_LN	Atayal.DG	0.00902267	1	0	0.038	0.038		Lusixi_Zhou	China_YR_LN	Xitoucun	0.641229	1.03	-0.03	0.03	0.03		China_YR_LBIA	China_YR_LN	Xitoucun	0.783159	1.038	-0.038	0.039	0.039		Guanzhuang	China_YR_LN	Xitoucun	0.286594	1.064	-0.064	0.066	0.066
Shangshihe	China_YR_LN	Tanshishan	0.289737	1.009	-0.009	0.08	0.08		Lusixi_Zhou	China_YR_LN	Cambodian.DG	0.406465	0.978	0.022	0.023	0.023		China_YR_LBIA	China_YR_LN	Cambodian.DG	0.727802	1.038	-0.038	0.031	0.031		Guanzhuang	China_YR_LN	Cambodian.DG	0.00240902	0.996	0.004	0.049	0.049
Shangshihe	China_YR_LN	Xitoucun	0.174765	1.084	-0.084	0.053	0.053		Lusixi_Zhou	China_YR_LN	Thai.DG	0.373614	0.974	0.026	0.033	0.033		China_YR_LBIA	China_YR_LN	Thai.DG	0.735348	1.056	-0.056	0.045	0.045		Guanzhuang	China_YR_LN	Thai.DG	0.00213636	0.999	0.001	0.072	0.072
Shangshihe	China_YR_LN	Longlin	0.115726	1.098	-0.098	0.067	0.067		Lusixi_Zhou	Yangshaocun_Longshan	Taiwan_Hanben_IA	0.779953	0.835	0.165	0.02	0.02		China_YR_LBIA	Yangshaocun_Longshan	Taiwan_Hanben_IA	0.228655	0.852	0.148	0.026	0.026		Guanzhuang	Yangshaocun_Longshan	Taiwan_Hanben_IA	0.0611026	0.876	0.124	0.039	0.039
Shangshihe	China_YR_LN	Cambodian.DG	0.0286068	0.931	0.069	0.04	0.04		Lusixi_Zhou	Yangshaocun_Longshan	Atayal.DG	0.910101	0.843	0.157	0.02	0.02		China_YR_LBIA	Yangshaocun_Longshan	Atayal.DG	0.126178	0.863	0.137	0.026	0.026		Guanzhuang	Yangshaocun_Longshan	Atayal.DG	0.0591422	0.887	0.113	0.038	0.038
Shangshihe	China_YR_LN	Thai.DG	0.0226431	0.913	0.087	0.056	0.056		Lusixi_Zhou	Yangshaocun_Longshan	Tanshishan	0.0635154	0.835	0.165	0.031	0.031		China_YR_LBIA	Yangshaocun_Longshan	Xitoucun	0.0769951	0.88	0.12	0.033	0.033		Guanzhuang	Yangshaocun_Longshan	Tanshishan	0.125819	0.893	0.107	0.082	0.082
Shangshihe	Yangshaocun_Longshan	Taiwan_Hanben_IA	0.036038	0.828	0.172	0.034	0.034		Lusixi_Zhou	Yangshaocun_Longshan	Xitoucun	0.00481647	0.872	0.128	0.028	0.028		China_YR_LBIA	Yangshaocun_Longshan	Cambodian.DG	2.97e-05	0.939	0.061	0.029	0.029		Guanzhuang	Yangshaocun_Longshan	Xitoucun	0.247634	0.941	0.059	0.06	0.06
Shangshihe	Yangshaocun_Longshan	Atayal.DG	0.0552358	0.833	0.167	0.033	0.033		Lusixi_Zhou	Yangshaocun_Longshan	Cambodian.DG	1.97348e-05	0.893	0.107	0.023	0.023		China_YR_LBIA	Yangshaocun_Longshan	Thai.DG	0.00010298	0.894	0.106	0.039	0.039		Guanzhuang	Yangshaocun_Longshan	Cambodian.DG	0.0139913	0.9	0.1	0.045	0.045
Shangshihe	Yangshaocun_Longshan	Tanshishan	0.0589154	0.802	0.198	0.069	0.069		Lusixi_Zhou	Yangshaocun_Longshan	Thai.DG	0.000205246	0.835	0.165	0.031	0.031		China_YR_LBIA	Yangshaocun_Yangshao	Taiwan_Hanben_IA	0.976314	0.986	0.014	0.099	0.099		Guanzhuang	Yangshaocun_Longshan	Thai.DG	0.0229004	0.851	0.149	0.062	0.062
Shangshihe	Yangshaocun_Longshan	Xitoucun	0.0141956	0.903	0.097	0.047	0.047		Lusixi_Zhou	Yangshaocun_Yangshao	Taiwan_Hanben_IA	0.944836	0.84	0.16	0.08	0.08		China_YR_LBIA	Yangshaocun_Yangshao	Atayal.DG	0.970412	1.004	-0.004	0.098	0.098		Guanzhuang	Yangshaocun_Yangshao	Taiwan_Hanben_IA	0.0874767	0.858	0.142	0.196	0.196
Shangshihe	Yangshaocun_Longshan	Longlin	0.00793612	1.036	-0.036	0.065	0.065		Lusixi_Zhou	Yangshaocun_Yangshao	Atayal.DG	0.937969	0.843	0.157	0.079	0.079		China_YR_LBIA	Yangshaocun_Yangshao	Tanshishan	0.971912	0.903	0.097	0.161	0.161		Guanzhuang	Yangshaocun_Yangshao	Atayal.DG	0.0685945	0.975	0.025	0.238	0.238
Shangshihe	Yangshaocun_Longshan	Cambodian.DG	0.0311213	0.813	0.187	0.038	0.038		Lusixi_Zhou	Yangshaocun_Yangshao	Tanshishan	0.994732	0.712	0.288	0.117	0.117		China_YR_LBIA	Yangshaocun_Yangshao	Cambodian.DG	0.974607	0.985	0.015	0.097	0.097		Guanzhuang	Yangshaocun_Yangshao	Tanshishan	0.86197	0.04	0.96	0.448	0.448
Shangshihe	Yangshaocun_Longshan	Thai.DG	0.0651194	0.751	0.249	0.048	0.048		Lusixi_Zhou	Yangshaocun_Yangshao	Cambodian.DG	0.846258	0.879	0.121	0.084	0.084		China_YR_LBIA	Yangshaocun_Yangshao	Thai.DG	0.975679	1.002	-0.002	0.14	0.14		Guanzhuang	Yangshaocun_Yangshao	Cambodian.DG	0.0773069	0.905	0.095	0.198	0.198
Shangshihe	middle_YR_Yuzhuang_Longshan	Taiwan_Hanben_IA	0.47398	0.904	0.096	0.052	0.052		Lusixi_Zhou	Yangshaocun_Yangshao	Thai.DG	0.905849	0.804	0.196	0.107	0.107		China_YR_LBIA	middle_YR_Wadian_Longshan	Taiwan_Hanben_IA	0.0143727	1.037	-0.037	0.043	0.043		Guanzhuang	Yangshaocun_Yangshao	Thai.DG	0.0772055	0.876	0.124	0.343	0.343
Shangshihe	middle_YR_Yuzhuang_Longshan	Atayal.DG	0.61244	0.893	0.107	0.048	0.048		Lusixi_Zhou	middle_YR_Wadian_Longshan	Taiwan_Hanben_IA	0.0273848	1.026	-0.026	0.039	0.039		China_YR_LBIA	middle_YR_Wadian_Longshan	Atayal.DG	0.0135206	1.029	-0.029	0.042	0.042		Guanzhuang	middle_YR_Wadian_Longshan	Taiwan_Hanben_IA	0.00210433	1.061	-0.061	0.064	0.064
Shangshihe	middle_YR_Yuzhuang_Longshan	Tanshishan	0.185029	0.969	0.031	0.109	0.109		Lusixi_Zhou	middle_YR_Wadian_Longshan	Atayal.DG	0.032267	1.005	-0.005	0.036	0.036		China_YR_LBIA	middle_YR_Wadian_Longshan	Tanshishan	0.477373	1.116	-0.116	0.068	0.068		Guanzhuang	middle_YR_Wadian_Longshan	Atayal.DG	0.00208201	1.041	-0.041	0.057	0.057
Shangshihe	middle_YR_Yuzhuang_Longshan	Xitoucun	0.0561992	0.985	0.015	0.072	0.072		Lusixi_Zhou	middle_YR_Wadian_Longshan	Tanshishan	0.396672	1.058	-0.058	0.06	0.06		China_YR_LBIA	middle_YR_Wadian_Longshan	Xitoucun	0.0626191	1.095	-0.095	0.061	0.061		Guanzhuang	middle_YR_Wadian_Longshan	Tanshishan	0.157668	1.165	-0.165	0.148	0.148
Shangshihe	middle_YR_Yuzhuang_Longshan	Longlin	0.354632	1.051	-0.051	0.078	0.078		Lusixi_Zhou	middle_YR_Wadian_Longshan	Xitoucun	0.143634	1.1	-0.1	0.054	0.054		China_YR_LBIA	middle_YR_Wadian_Longshan	Cambodian.DG	0.0199899	1.052	-0.052	0.042	0.042		Guanzhuang	middle_YR_Wadian_Longshan	Xitoucun	0.0291941	1.152	-0.152	0.1	0.1
Shangshihe	middle_YR_Yuzhuang_Longshan	Cambodian.DG	0.253435	0.957	0.043	0.059	0.059		Lusixi_Zhou	middle_YR_Wadian_Longshan	Cambodian.DG	0.0244473	1.001	-0.001	0.034	0.034		China_YR_LBIA	middle_YR_Wadian_Longshan	Thai.DG	0.0169984	1.066	-0.066	0.064	0.064		Guanzhuang	middle_YR_Wadian_Longshan	Cambodian.DG	0.00154571	0.977	0.023	0.061	0.061
Shangshihe	middle_YR_Yuzhuang_Longshan	Thai.DG	0.281695	0.918	0.082	0.081	0.081		Lusixi_Zhou	middle_YR_Wadian_Longshan	Thai.DG	0.0246957	0.999	0.001	0.051	0.051		China_YR_LBIA	middle_YR_Yuzhuang_Longshan	Taiwan_Hanben_IA	0.0657558	0.927	0.073	0.045	0.045		Guanzhuang	middle_YR_Wadian_Longshan	Thai.DG	0.00148383	0.963	0.037	0.092	0.092
Shangshihe	Lusixi_Zhou	Taiwan_Hanben_IA	0.111067	0.992	0.008	0.036	0.036		Lusixi_Zhou	middle_YR_Yuzhuang_Longshan	Taiwan_Hanben_IA	0.0429393	0.93	0.07	0.042	0.042		China_YR_LBIA	middle_YR_Yuzhuang_Longshan	Atayal.DG	0.113266	0.913	0.087	0.042	0.042		Guanzhuang	middle_YR_Yuzhuang_Longshan	Taiwan_Hanben_IA	0.307318	1.034	-0.034	0.07	0.07
Shangshihe	Lusixi_Zhou	Atayal.DG	0.0984823	0.989	0.011	0.034	0.034		Lusixi_Zhou	middle_YR_Yuzhuang_Longshan	Atayal.DG	0.115798	0.907	0.093	0.038	0.038		China_YR_LBIA	middle_YR_Yuzhuang_Longshan	Tanshishan	0.210801	1.045	-0.045	0.083	0.083		Guanzhuang	middle_YR_Yuzhuang_Longshan	Atayal.DG	0.296771	1.004	-0.004	0.064	0.064
Shangshihe	Lusixi_Zhou	Tanshishan	0.807056	0.979	0.021	0.068	0.068		Lusixi_Zhou	middle_YR_Yuzhuang_Longshan	Tanshishan	0.0334119	1.034	-0.034	0.079	0.079		China_YR_LBIA	middle_YR_Yuzhuang_Longshan	Xitoucun	0.147097	0.936	0.064	0.055	0.055		Guanzhuang	middle_YR_Yuzhuang_Longshan	Tanshishan	0.228724	1.186	-0.186	0.163	0.163
Shangshihe	Lusixi_Zhou	Xitoucun	0.780106	1.035	-0.035	0.047	0.047		Lusixi_Zhou	middle_YR_Yuzhuang_Longshan	Xitoucun	0.0107299	0.968	0.032	0.055	0.055		China_YR_LBIA	middle_YR_Yuzhuang_Longshan	Cambodian.DG	0.0614212	1.072	-0.072	0.052	0.052		Guanzhuang	middle_YR_Yuzhuang_Longshan	Xitoucun	0.33432	1.031	-0.031	0.085	0.085
Shangshihe	Lusixi_Zhou	Longlin	0.27846	1.039	-0.039	0.057	0.057		Lusixi_Zhou	middle_YR_Yuzhuang_Longshan	Cambodian.DG	0.0213724	1.031	-0.031	0.045	0.045		China_YR_LBIA	middle_YR_Yuzhuang_Longshan	Thai.DG	0.0453341	1.08	-0.08	0.079	0.079		Guanzhuang	middle_YR_Yuzhuang_Longshan	Cambodian.DG	0.572645	1.126	-0.126	0.079	0.079
Shangshihe	Lusixi_Zhou	Cambodian.DG	0.293486	0.931	0.069	0.037	0.037		Lusixi_Zhou	middle_YR_Yuzhuang_Longshan	Thai.DG	0.0188998	1.029	-0.029	0.066	0.066											Guanzhuang	middle_YR_Yuzhuang_Longshan	Thai.DG	0.524553	1.171	-0.171	0.121	0.121
Shangshihe	Lusixi_Zhou	Thai.DG	0.254922	0.915	0.085	0.05	0.05
C-1. Outgroup = Base, using YR-related populations and West Eurasian-related populations as sources									C-2. Outgroup = Base, using YR-related populations and West Eurasian-related populations as sources									C-3. Outgroup = Base, using YR-related populations and West Eurasian-related populations as sources									C-4. Outgroup = Base, using YR-related populations and West Eurasian-related populations as sources
Target	Ref1	Ref2	P value	Coeff1	Coeff2	std.err1	std.err2		Target	Ref1	Ref2	P value	Coeff1	Coeff2	std.err1	std.err2		Target	Ref1	Ref2	P value	Coeff1	Coeff2	std.err1	std.err2		Target	Ref1	Ref2	P value	Coeff1	Coeff2	std.err1	std.err2
Shangshihe	China_YR_MN	Kazakhstan_Kangju.SG	0.0729613	1.01	-0.01	0.017	0.017		Lusixi_Zhou	China_YR_MN	Kazakhstan_Kangju.SG	0.371281	1.005	-0.005	0.011	0.011		China_YR_LBIA	China_YR_MN	Kazakhstan_Kangju.SG	0.171813	1.017	-0.017	0.013	0.013		Guanzhuang	China_YR_MN	Kazakhstan_Kangju.SG	0.460038	1.003	-0.003	0.021	0.021
Shangshihe	China_YR_MN	Kazakhstan_Wusun.SG	0.000554415	0.987	0.013	0.013	0.013		Lusixi_Zhou	China_YR_MN	Kazakhstan_Wusun.SG	0.169594	1.012	-0.012	0.008	0.008		China_YR_LBIA	China_YR_MN	Kazakhstan_Wusun.SG	0.166428	1.018	-0.018	0.011	0.011		Guanzhuang	China_YR_MN	Kazakhstan_Wusun.SG	0.0733223	1.01	-0.01	0.015	0.015
Shangshihe	China_YR_MN	Hungary_IA_Scythian.SG	0.00359928	0.996	0.004	0.011	0.011		Lusixi_Zhou	China_YR_MN	Hungary_IA_Scythian.SG	0.171565	1.017	-0.017	0.008	0.008		China_YR_LBIA	China_YR_MN	Hungary_IA_Scythian.SG	0.401038	1.02	-0.02	0.009	0.009		Guanzhuang	China_YR_MN	Hungary_IA_Scythian.SG	0.0491212	1.012	-0.012	0.014	0.014
Shangshihe	China_YR_MN	Kazakhstan_Nomad_IA.SG	0.00319443	0.978	0.022	0.017	0.017		Lusixi_Zhou	China_YR_MN	Kazakhstan_Nomad_IA.SG	0.355095	1.009	-0.009	0.011	0.011		China_YR_LBIA	China_YR_MN	Kazakhstan_Nomad_IA.SG	0.319642	1.017	-0.017	0.014	0.014		Guanzhuang	China_YR_MN	Kazakhstan_Nomad_IA.SG	0.0606361	0.989	0.011	0.019	0.019
Shangshihe	China_YR_MN	Ukraine_Scythian.SG	0.000601652	0.997	0.003	0.011	0.011		Lusixi_Zhou	China_YR_MN	Russia_Tagar.SG	0.154767	1.011	-0.011	0.009	0.009		China_YR_LBIA	China_YR_MN	Russia_Tagar.SG	0.140632	1.017	-0.017	0.011	0.011		Guanzhuang	China_YR_MN	Russia_Tagar.SG	0.0679307	1.001	-0.001	0.015	0.015
Shangshihe	China_YR_LN	Kazakhstan_Kangju.SG	0.114346	1.008	-0.008	0.015	0.015		Lusixi_Zhou	China_YR_LN	Kazakhstan_Kangju.SG	0.60599	0.997	0.003	0.008	0.008		China_YR_LBIA	China_YR_LN	Kazakhstan_Kangju.SG	0.361714	1.006	-0.006	0.011	0.011		Guanzhuang	China_YR_LN	Kazakhstan_Kangju.SG	0.0119564	0.997	0.003	0.018	0.018
Shangshihe	China_YR_LN	Kazakhstan_Wusun.SG	0.00817798	0.982	0.018	0.011	0.011		Lusixi_Zhou	China_YR_LN	Kazakhstan_Wusun.SG	0.398201	0.998	0.002	0.006	0.006		China_YR_LBIA	China_YR_LN	Kazakhstan_Wusun.SG	0.576459	1.004	-0.004	0.008	0.008		Guanzhuang	China_YR_LN	Kazakhstan_Wusun.SG	0.00542257	0.996	0.004	0.013	0.013
Shangshihe	China_YR_LN	Hungary_IA_Scythian.SG	0.0321445	0.985	0.015	0.009	0.009		Lusixi_Zhou	China_YR_LN	Hungary_IA_Scythian.SG	0.305291	1	0	0.006	0.006		China_YR_LBIA	China_YR_LN	Hungary_IA_Scythian.SG	0.60612	1.002	-0.002	0.007	0.007		Guanzhuang	China_YR_LN	Hungary_IA_Scythian.SG	0.00402073	0.994	0.006	0.011	0.011
Shangshihe	China_YR_LN	Kazakhstan_Nomad_IA.SG	0.0292816	0.966	0.034	0.014	0.014		Lusixi_Zhou	China_YR_LN	Kazakhstan_Nomad_IA.SG	0.522178	0.996	0.004	0.008	0.008		China_YR_LBIA	China_YR_LN	Kazakhstan_Nomad_IA.SG	0.675046	1.002	-0.002	0.01	0.01		Guanzhuang	China_YR_LN	Kazakhstan_Nomad_IA.SG	0.00500219	0.974	0.026	0.016	0.016
Shangshihe	China_YR_LN	Ukraine_Scythian.SG	0.0123886	0.99	0.01	0.009	0.009		Lusixi_Zhou	China_YR_LN	Russia_Tagar.SG	0.311039	0.998	0.002	0.006	0.006		China_YR_LBIA	China_YR_LN	Russia_Tagar.SG	0.538813	1.003	-0.003	0.008	0.008		Guanzhuang	China_YR_LN	Russia_Tagar.SG	0.00405575	0.989	0.011	0.013	0.013
Shangshihe	middle_YR_Wadian_Longshan	Kazakhstan_Wusun.SG	0.00218832	0.972	0.028	0.014	0.014		Lusixi_Zhou	Yangshaocun_Longshan	Kazakhstan_Kangju.SG	0.000236478	0.994	0.006	0.008	0.008		China_YR_LBIA	Yangshaocun_Longshan	Kazakhstan_Kangju.SG	0.00474817	1.001	-0.001	0.011	0.011		Guanzhuang	Yangshaocun_Longshan	Kazakhstan_Kangju.SG	0.441734	1.012	-0.012	0.018	0.018
Shangshihe	middle_YR_Wadian_Longshan	Hungary_IA_Scythian.SG	0.00831643	0.979	0.021	0.012	0.012		Lusixi_Zhou	Yangshaocun_Longshan	Kazakhstan_Wusun.SG	3.30797e-08	0.999	0.001	0.007	0.007		China_YR_LBIA	Yangshaocun_Longshan	Kazakhstan_Wusun.SG	1.17e-05	1.003	-0.003	0.008	0.008		Guanzhuang	Yangshaocun_Longshan	Kazakhstan_Wusun.SG	0.00441749	0.998	0.002	0.013	0.013
Shangshihe	middle_YR_Wadian_Longshan	Kazakhstan_Nomad_IA.SG	0.0558947	0.964	0.036	0.017	0.017		Lusixi_Zhou	Yangshaocun_Longshan	Hungary_IA_Scythian.SG	3.55294e-09	1	0	0.006	0.006		China_YR_LBIA	Yangshaocun_Longshan	Hungary_IA_Scythian.SG	2.73e-05	1.002	-0.002	0.007	0.007		Guanzhuang	Yangshaocun_Longshan	Hungary_IA_Scythian.SG	0.00177317	0.998	0.002	0.012	0.012
Shangshihe	middle_YR_Wadian_Longshan	Ukraine_Scythian.SG	0.00855066	0.981	0.019	0.012	0.012		Lusixi_Zhou	Yangshaocun_Longshan	Kazakhstan_Nomad_IA.SG	7.32221e-07	0.996	0.004	0.008	0.008		China_YR_LBIA	Yangshaocun_Longshan	Kazakhstan_Nomad_IA.SG	0.00016724	1.004	-0.004	0.011	0.011		Guanzhuang	Yangshaocun_Longshan	Kazakhstan_Nomad_IA.SG	0.0585041	0.978	0.022	0.016	0.016
Shangshihe	Lusixi_Zhou	Kazakhstan_Kangju.SG	0.667525	1.011	-0.011	0.013	0.013		Lusixi_Zhou	Yangshaocun_Longshan	Russia_Tagar.SG	2.72598e-09	0.999	0.001	0.007	0.007		China_YR_LBIA	Yangshaocun_Longshan	Russia_Tagar.SG	4.5e-06	1.004	-0.004	0.008	0.008		Guanzhuang	Yangshaocun_Longshan	Russia_Tagar.SG	0.00330366	0.994	0.006	0.013	0.013
Shangshihe	Lusixi_Zhou	Kazakhstan_Wusun.SG	0.117571	0.978	0.022	0.01	0.01		Lusixi_Zhou	middle_YR_Wadian_Longshan	Kazakhstan_Kangju.SG	0.0234945	0.993	0.007	0.012	0.012		China_YR_LBIA	middle_YR_Wadian_Longshan	Kazakhstan_Kangju.SG	0.0109391	1.002	-0.002	0.014	0.014		Guanzhuang	middle_YR_Wadian_Longshan	Kazakhstan_Kangju.SG	0.196739	0.994	0.006	0.021	0.021
Shangshihe	Lusixi_Zhou	Hungary_IA_Scythian.SG	0.193258	0.984	0.016	0.009	0.009		Lusixi_Zhou	middle_YR_Wadian_Longshan	Kazakhstan_Wusun.SG	0.029483	0.994	0.006	0.009	0.009		China_YR_LBIA	middle_YR_Wadian_Longshan	Kazakhstan_Wusun.SG	0.0105769	0.995	0.005	0.01	0.01		Guanzhuang	middle_YR_Wadian_Longshan	Kazakhstan_Wusun.SG	0.00260283	0.985	0.015	0.015	0.015
Shangshihe	Lusixi_Zhou	Kazakhstan_Nomad_IA.SG	0.21198	0.968	0.032	0.013	0.013		Lusixi_Zhou	middle_YR_Wadian_Longshan	Hungary_IA_Scythian.SG	0.0233343	0.994	0.006	0.008	0.008		China_YR_LBIA	middle_YR_Wadian_Longshan	Hungary_IA_Scythian.SG	0.0064869	0.994	0.006	0.009	0.009		Guanzhuang	middle_YR_Wadian_Longshan	Hungary_IA_Scythian.SG	0.00117155	0.984	0.016	0.013	0.013
Shangshihe	Lusixi_Zhou	Ukraine_Scythian.SG	0.199443	0.988	0.012	0.009	0.009		Lusixi_Zhou	middle_YR_Wadian_Longshan	Kazakhstan_Nomad_IA.SG	0.221765	0.991	0.009	0.011	0.011		China_YR_LBIA	middle_YR_Wadian_Longshan	Kazakhstan_Nomad_IA.SG	0.147945	0.995	0.005	0.013	0.013		Guanzhuang	middle_YR_Wadian_Longshan	Kazakhstan_Nomad_IA.SG	0.0197181	0.96	0.04	0.019	0.019
Shangshihe	Lusixi_Zhou	Russia_Tagar.SG	0.237538	0.981	0.019	0.01	0.01		Lusixi_Zhou	middle_YR_Wadian_Longshan	Russia_Tagar.SG	0.0319434	0.991	0.009	0.009	0.009		China_YR_LBIA	middle_YR_Wadian_Longshan	Russia_Tagar.SG	0.0129044	0.993	0.007	0.01	0.01		Guanzhuang	middle_YR_Wadian_Longshan	Russia_Tagar.SG	0.00529327	0.974	0.026	0.015	0.015

## Sheet: S7
Table S7. f4-statistics in the form of f4(Mbuti, X, SSH_WE, SSH_NS) reveal genetic affinity between differentially oriented burials. Signficant results with |Z|>2.5 highlighted in red.
f4(Mbuti, X; SSH_WE, SSH_NS)
pop1	pop2	pop3	pop4	f4	std.err	Z	ABAB	ABBA	SNPs
Mbuti.SDG	lower_YR_Chengziya_Yueshi	SSH_WE	SSH_NS	0.0228	0.010288	2.219	2819	2693	54353
Mbuti.SDG	Kazakhstan_Korgantas_IA	SSH_WE	SSH_NS	0.0092	0.004558	2.017	16180	15886	314741
Mbuti.SDG	Russia_AngaraRiver_EN.SG	SSH_WE	SSH_NS	0.0081	0.004083	1.991	22510	22147	433888
Mbuti.SDG	Kazakhstan_TianShan_Saka.SG	SSH_WE	SSH_NS	0.0243	0.012792	1.897	1528	1456	31122
Mbuti.SDG	Kazakhstan_Central_Saka.SG	SSH_WE	SSH_NS	0.0058	0.003106	1.852	22210	21956	439932
Mbuti.SDG	Mongolia_Tuv_Xiongnu	SSH_WE	SSH_NS	0.0075	0.004211	1.778	19046	18763	365981
Mbuti.SDG	Russia_Mezhovskaya.SG	SSH_WE	SSH_NS	0.007	0.003998	1.739	19233	18967	390371
Mbuti.SDG	Vietnam_historical.SG	SSH_WE	SSH_NS	0.0117	0.007409	1.58	5375	5251	103280
Mbuti.SDG	Vietnam_BA	SSH_WE	SSH_NS	0.0116	0.00805	1.443	4675	4568	92402
Mbuti.SDG	Vietnam_BA_DongSonCulture.SG	SSH_WE	SSH_NS	0.0078	0.005505	1.422	8008	7884	163841
Mbuti.SDG	Kazakhstan_Kumsay_EBA	SSH_WE	SSH_NS	0.0054	0.003992	1.361	16032	15859	325272
Mbuti.SDG	Mongolia_Dundgobi_LatEMedieval	SSH_WE	SSH_NS	0.007	0.005233	1.333	13818	13627	270256
Mbuti.SDG	Russia_Chita_BA.SG	SSH_WE	SSH_NS	0.0114	0.008645	1.321	3626	3544	69649
Mbuti.SDG	Mongolia_Chalcolithic_Afanasievo_1	SSH_WE	SSH_NS	0.0075	0.005719	1.31	11175	11009	229336
Mbuti.SDG	Kazakhstan_Kangju_o1.SG	SSH_WE	SSH_NS	0.0057	0.004409	1.29	14682	14516	298147
Mbuti.SDG	Dawenkou_LDWK	SSH_WE	SSH_NS	0.0048	0.003753	1.271	19758	19571	379154
Mbuti.SDG	Vietnam_BA_all	SSH_WE	SSH_NS	0.0082	0.006605	1.24	6807	6696	134566
Mbuti.SDG	Russia_AginBuryat_N.SG	SSH_WE	SSH_NS	0.0068	0.005573	1.212	8121	8012	156365
Mbuti.SDG	Kazakhstan_Nomad_IA.SG	SSH_WE	SSH_NS	0.0054	0.004499	1.195	15722	15554	315786
Mbuti.SDG	Mongolia_Khovd_MLBAXiongnuLatEMedieval	SSH_WE	SSH_NS	0.0067	0.005969	1.126	8570	8455	166255
Mbuti.SDG	Russia_Blagovechensk_IA.SG	SSH_WE	SSH_NS	0.0063	0.005795	1.092	9708	9585	186254
Mbuti.SDG	Vanuatu_2900BP	SSH_WE	SSH_NS	0.0128	0.011979	1.065	1934	1885	37908
Mbuti.SDG	Russia_AfontovaGora3	SSH_WE	SSH_NS	0.0103	0.009785	1.057	3136	3072	66496
Mbuti.SDG	Kazakhstan_Nomad_IA_o.SG	SSH_WE	SSH_NS	0.0076	0.007283	1.047	5744	5657	117008
Mbuti.SDG	Mongolia_Sukhbaatar_MLBAXiongnuLatEMedieval	SSH_WE	SSH_NS	0.0028	0.002987	0.944	22577	22450	437003
Mbuti.SDG	Shigatse1.2k	SSH_WE	SSH_NS	0.0112	0.012352	0.909	1687	1650	34817
Mbuti.SDG	Mongolia_IA_Xianbei	SSH_WE	SSH_NS	0.005	0.005471	0.908	12006	11888	238531
Mbuti.SDG	Lhasa0.7k	SSH_WE	SSH_NS	0.0048	0.005385	0.901	11079	10972	222180
Mbuti.SDG	Kazakhstan_Kimak.SG	SSH_WE	SSH_NS	0.0067	0.007571	0.879	4489	4430	89602
Mbuti.SDG	Russia_Samara_EBA_Yamnaya	SSH_WE	SSH_NS	0.0027	0.003184	0.842	20595	20485	420042
Mbuti.SDG	Russia_MLBA_Sintashta	SSH_WE	SSH_NS	0.0024	0.002884	0.84	21813	21707	442157
Mbuti.SDG	Russia_Samara_EBA_Yamnaya_published	SSH_WE	SSH_NS	0.0046	0.005541	0.827	9554	9467	197535
Mbuti.SDG	China_Miaozigou_MN	SSH_WE	SSH_NS	0.0056	0.00684	0.818	6270	6201	121510
Mbuti.SDG	Russia_Afanasievo	SSH_WE	SSH_NS	0.0023	0.002894	0.798	21626	21527	437468
Mbuti.SDG	Tibetan.DG	SSH_WE	SSH_NS	0.0024	0.003097	0.776	22901	22791	444954
Mbuti.SDG	Kazakhstan_Berel_IA_o3	SSH_WE	SSH_NS	0.0025	0.00336	0.736	21729	21621	423306
Mbuti.SDG	Oroqen.DG	SSH_WE	SSH_NS	0.0023	0.00325	0.71	23048	22942	444943
Mbuti.SDG	Nagqu1.4k	SSH_WE	SSH_NS	0.0036	0.005238	0.679	13266	13172	264967
Mbuti.SDG	Turkey_MLBA_AssyrianColonyPeriod.SG	SSH_WE	SSH_NS	0.003	0.004416	0.677	14580	14493	298539
Mbuti.SDG	Kazakhstan_IA_Saka_dup.I3752.SG	SSH_WE	SSH_NS	0.0062	0.009313	0.663	3048	3010	61659
Mbuti.SDG	Mongolia_Bulgan_LatEMedieval	SSH_WE	SSH_NS	0.0031	0.004772	0.659	13943	13856	273394
Mbuti.SDG	Thailand_IA.WGC	SSH_WE	SSH_NS	0.0072	0.010982	0.657	2280	2247	44697
Mbuti.SDG	Russia_UstIda_EBA.SG	SSH_WE	SSH_NS	0.0027	0.004142	0.653	17845	17749	349965
Mbuti.SDG	Vietnam_LN.SG	SSH_WE	SSH_NS	0.0039	0.006072	0.645	7663	7603	152981
Mbuti.SDG	Kazakhstan_Wusun_LateSaka_dup.I11524.SG	SSH_WE	SSH_NS	0.0047	0.00747	0.629	4856	4811	97484
Mbuti.SDG	Nyingchi0.1k	SSH_WE	SSH_NS	0.0147	0.024694	0.597	466	452	9193
Mbuti.SDG	CZYGroup	SSH_WE	SSH_NS	0.0026	0.004491	0.586	11862	11800	236019
Mbuti.SDG	Taiwan_Gongguan	SSH_WE	SSH_NS	0.0032	0.005814	0.546	9772	9710	192915
Mbuti.SDG	Russia_Karasuk_oRISE.SG	SSH_WE	SSH_NS	0.0016	0.002983	0.53	22837	22765	457288
Mbuti.SDG	Dushan	SSH_WE	SSH_NS	0.0034	0.006525	0.527	7729	7676	158648
Mbuti.SDG	China_WLR_MN	SSH_WE	SSH_NS	0.002	0.003966	0.504	23693	23598	454811
Mbuti.SDG	Taiwan_Hanben_IA_lc	SSH_WE	SSH_NS	0.0077	0.01552	0.498	1104	1087	21550
Mbuti.SDG	Russia_Ust_Ishim.DG	SSH_WE	SSH_NS	0.0019	0.003942	0.494	20328	20249	415334
Mbuti.SDG	Mongolia_Bulgan_EarlyMedieval	SSH_WE	SSH_NS	0.0024	0.004917	0.493	15080	15007	297503
Mbuti.SDG	Mongolia_LBA_CenterWest_4_o	SSH_WE	SSH_NS	0.0025	0.005154	0.486	12353	12291	243082
Mbuti.SDG	Mongolia_Uvurkhangai_Xiongnu	SSH_WE	SSH_NS	0.0019	0.003896	0.483	18898	18827	367865
Mbuti.SDG	Zongri4.5k_o2	SSH_WE	SSH_NS	0.0027	0.005519	0.482	12207	12142	244910
Mbuti.SDG	Shandong_Jiaojia_MN	SSH_WE	SSH_NS	0.0019	0.00402	0.48	14843	14786	289999
Mbuti.SDG	China_WLR_LN	SSH_WE	SSH_NS	0.0019	0.004148	0.455	17746	17679	342241
Mbuti.SDG	Mongolia_Arkhangai_XiongnuEarlyMedieval_3	SSH_WE	SSH_NS	0.0013	0.00296	0.449	22494	22435	442385
Mbuti.SDG	Russia_IA_Yankovsky	SSH_WE	SSH_NS	0.0026	0.005718	0.448	9222	9175	181435
Mbuti.SDG	BQGroup	SSH_WE	SSH_NS	0.0017	0.003842	0.442	14576	14526	288377
Mbuti.SDG	Nepal_Chokhopani_2800BP.SG	SSH_WE	SSH_NS	0.0018	0.0042	0.433	23784	23698	459108
Mbuti.SDG	GaoHuaHua	SSH_WE	SSH_NS	0.0017	0.003909	0.427	18124	18064	352863
Mbuti.SDG	Kazakhstan_Turk.SG	SSH_WE	SSH_NS	0.0017	0.003924	0.426	20819	20750	416364
Mbuti.SDG	YJCGroup	SSH_WE	SSH_NS	0.0018	0.004338	0.415	11897	11854	236544
Mbuti.SDG	Kazakhstan_Karluk_1.SG	SSH_WE	SSH_NS	0.0017	0.004136	0.413	21557	21483	427762
Mbuti.SDG	LaCen	SSH_WE	SSH_NS	0.002	0.00496	0.41	12865	12812	255709
Mbuti.SDG	Turkmenistan_Gonur_BA_1	SSH_WE	SSH_NS	0.0015	0.003705	0.41	15573	15525	321782
Mbuti.SDG	Mongolia_Dornod_PreBronze	SSH_WE	SSH_NS	0.004	0.009975	0.399	2927	2903	58500
Mbuti.SDG	Russian.DG	SSH_WE	SSH_NS	0.0012	0.00316	0.394	22016	21961	444968
Mbuti.SDG	Russia_Afanasievo.DG	SSH_WE	SSH_NS	0.0013	0.003391	0.385	22563	22504	454465
Mbuti.SDG	Hezhen.DG	SSH_WE	SSH_NS	0.0012	0.003075	0.374	23000	22947	444958
Mbuti.SDG	Mongolia_Arkhangai_XiongnuEarlyMedieval_1	SSH_WE	SSH_NS	0.0017	0.004623	0.372	15525	15472	318112
Mbuti.SDG	China_AmurRiver_LPaleolithic	SSH_WE	SSH_NS	0.0016	0.004364	0.372	14114	14068	279662
Mbuti.SDG	Kinh.DG	SSH_WE	SSH_NS	0.0012	0.003306	0.366	23067	23011	444924
Mbuti.SDG	Russia_UstBelaya_Angara	SSH_WE	SSH_NS	0.0011	0.00318	0.356	21202	21154	413494
Mbuti.SDG	Yangshaocun_Longshan	SSH_WE	SSH_NS	0.001	0.002986	0.336	23867	23819	458088
Mbuti.SDG	Mongolia_LBA_Ulaanzukh_2_dup.I14037	SSH_WE	SSH_NS	0.0016	0.005171	0.301	13932	13889	274473
Mbuti.SDG	Laos_Hoabinhian.SG	SSH_WE	SSH_NS	0.0016	0.005383	0.296	10169	10137	208041
Mbuti.SDG	China_Upper_YR_IA	SSH_WE	SSH_NS	0.001	0.003492	0.292	22338	22293	429903
Mbuti.SDG	Shigatse0.9k	SSH_WE	SSH_NS	0.0009	0.003178	0.28	19424	19389	381148
Mbuti.SDG	middle_YR_Wangchenggang_Erlitou	SSH_WE	SSH_NS	0.0009	0.003292	0.274	22603	22562	435652
Mbuti.SDG	middle_YR_Yuzhuang_Longshan	SSH_WE	SSH_NS	0.0009	0.003633	0.259	21241	21201	411247
Mbuti.SDG	Kazakhstan_Nomad_HP.SG	SSH_WE	SSH_NS	0.0009	0.003584	0.25	22869	22828	444799
Mbuti.SDG	Mongolia_Sukhbaatar_LatEMedieval	SSH_WE	SSH_NS	0.0007	0.002772	0.246	23247	23215	449748
Mbuti.SDG	Russia_MBA_Poltavka	SSH_WE	SSH_NS	0.001	0.004161	0.234	15624	15593	320610
Mbuti.SDG	Ulchi.DG	SSH_WE	SSH_NS	0.0007	0.003139	0.229	23015	22982	444937
Mbuti.SDG	Mongolia_EBA_Chemurchek_2	SSH_WE	SSH_NS	0.0009	0.004361	0.215	14543	14516	297603
Mbuti.SDG	XCGroup	SSH_WE	SSH_NS	0.0011	0.005836	0.184	8147	8129	165366
Mbuti.SDG	Tonga_2500BP	SSH_WE	SSH_NS	0.0016	0.009205	0.174	3190	3180	63246
Mbuti.SDG	GBSL	SSH_WE	SSH_NS	0.0006	0.003358	0.171	19909	19886	391087
Mbuti.SDG	Laga	SSH_WE	SSH_NS	0.0014	0.008457	0.167	3777	3766	77922
Mbuti.SDG	Oroqen.SDG	SSH_WE	SSH_NS	0.0004	0.002625	0.149	23855	23836	459659
Mbuti.SDG	Spain_EN	SSH_WE	SSH_NS	0.0005	0.003567	0.135	18713	18695	388081
Mbuti.SDG	GSGroup	SSH_WE	SSH_NS	0.0007	0.006156	0.122	7050	7039	142567
Mbuti.SDG	Russia_Siberia_Lena_EBA_o	SSH_WE	SSH_NS	0.0017	0.015104	0.116	1070	1067	21724
Mbuti.SDG	Mongolia_Ulaanbaatar_EIALatEMedieval	SSH_WE	SSH_NS	0.0007	0.006191	0.116	7778	7767	153225
Mbuti.SDG	Wutai_LDWK	SSH_WE	SSH_NS	0.0009	0.008212	0.114	3961	3954	76487
Mbuti.SDG	Russia_CentralYakutia_IA.SG	SSH_WE	SSH_NS	0.0014	0.012739	0.109	1579	1575	29904
Mbuti.SDG	Russia_Alan.SG	SSH_WE	SSH_NS	0.0003	0.003196	0.109	22418	22402	456692
Mbuti.SDG	Nepal_Samdzong_1500BP.SG	SSH_WE	SSH_NS	0.0003	0.003084	0.102	23723	23708	459281
Mbuti.SDG	Mongolia_Chalcolithic_Afanasievo_2	SSH_WE	SSH_NS	0.0005	0.005487	0.099	10131	10120	203094
Mbuti.SDG	Russia_Shamanka_EBA.SG	SSH_WE	SSH_NS	0.0003	0.003493	0.09	21769	21755	423864
Mbuti.SDG	FJGroup	SSH_WE	SSH_NS	0.001	0.01446	0.072	1377	1375	27701
Mbuti.SDG	Hungarian.DG	SSH_WE	SSH_NS	0.0002	0.003182	0.07	21842	21832	444928
Mbuti.SDG	Taiwan_Liangdao_LatePaleolithic.SG	SSH_WE	SSH_NS	0.0006	0.009096	0.066	3183	3179	59255
Mbuti.SDG	Thai.DG	SSH_WE	SSH_NS	0.0002	0.003069	0.063	22837	22828	444943
Mbuti.SDG	Fujia_LDWK	SSH_WE	SSH_NS	0.0002	0.003404	0.056	23424	23415	450716
Mbuti.SDG	HLGroup	SSH_WE	SSH_NS	0.0005	0.009896	0.053	3202	3198	65612
Mbuti.SDG	Iranian.DG	SSH_WE	SSH_NS	0.0002	0.003135	0.051	21703	21696	444963
Mbuti.SDG	Sanlihe_LS	SSH_WE	SSH_NS	0.0002	0.003554	0.05	20198	20191	390028
Mbuti.SDG	Mongolia_Khentii_Xiongnu_daughter.JAG001	SSH_WE	SSH_NS	0.0002	0.005805	0.038	9752	9748	192823
Mbuti.SDG	Mongolia_Khuvsgul_XiongnuLatEMedieval_1	SSH_WE	SSH_NS	0.0001	0.003555	0.028	19389	19385	389624
Mbuti.SDG	Yumin	SSH_WE	SSH_NS	0.0001	0.005529	0.026	12807	12803	256203
Mbuti.SDG	Liangdao1	SSH_WE	SSH_NS	0.0002	0.00751	0.022	5226	5224	110628
Mbuti.SDG	Kazakhstan_ZevakinoChilikta_IA_2.SG	SSH_WE	SSH_NS	0	0.007177	-0.003	5711	5712	113947
Mbuti.SDG	China_YR_LBIA	SSH_WE	SSH_NS	0	0.00314	-0.015	23524	23526	452511
Mbuti.SDG	Vietnam_N	SSH_WE	SSH_NS	-0.0002	0.009143	-0.023	3189	3191	63684
Mbuti.SDG	Iran_GanjDareh_N	SSH_WE	SSH_NS	-0.0001	0.003404	-0.03	18820	18824	389848
Mbuti.SDG	Tanshishan	SSH_WE	SSH_NS	-0.0003	0.007425	-0.044	4891	4894	100459
Mbuti.SDG	Nagqu1.6k	SSH_WE	SSH_NS	-0.0003	0.005066	-0.05	13493	13500	270917
Mbuti.SDG	Turkmenistan_IA.SG	SSH_WE	SSH_NS	-0.0002	0.004378	-0.051	18866	18874	386461
Mbuti.SDG	Mongolia_Uvs_EIAXiongnuLateMedival	SSH_WE	SSH_NS	-0.0002	0.00307	-0.067	21384	21393	429165
Mbuti.SDG	Han.DG	SSH_WE	SSH_NS	-0.0002	0.002996	-0.068	23096	23105	444984
Mbuti.SDG	Kyrgyzstan_Medieval_Nomad_o.SG	SSH_WE	SSH_NS	-0.0005	0.005684	-0.094	9741	9752	192393
Mbuti.SDG	Mongolia_LBA_Ulaanzukh_2	SSH_WE	SSH_NS	-0.0004	0.004142	-0.096	14748	14760	291800
Mbuti.SDG	Vietnam_N_all_published	SSH_WE	SSH_NS	-0.0013	0.013841	-0.097	1458	1462	29457
Mbuti.SDG	Russia_Lokomotiv_Eneolithic.SG	SSH_WE	SSH_NS	-0.0004	0.003635	-0.098	20992	21007	409032
Mbuti.SDG	Sherpa.DG	SSH_WE	SSH_NS	-0.0003	0.003259	-0.103	22952	22967	444959
Mbuti.SDG	Layi	SSH_WE	SSH_NS	-0.001	0.009048	-0.114	3225	3231	64189
Mbuti.SDG	Miao.SDG	SSH_WE	SSH_NS	-0.0003	0.002654	-0.123	23894	23910	459660
Mbuti.SDG	Yangshaocun_Yangshao	SSH_WE	SSH_NS	-0.0015	0.010887	-0.135	2170	2176	43210
Mbuti.SDG	Mongolia_Khentii_LatEMedieval	SSH_WE	SSH_NS	-0.0006	0.003992	-0.139	17550	17569	345307
Mbuti.SDG	China_YR_LN	SSH_WE	SSH_NS	-0.0004	0.00285	-0.142	23846	23865	457866
Mbuti.SDG	Kazakhstan_Nomad_Hun_Sarmatian.SG	SSH_WE	SSH_NS	-0.0006	0.004027	-0.147	20104	20127	393109
Mbuti.SDG	Laos_BA.WGC	SSH_WE	SSH_NS	-0.001	0.006151	-0.156	7613	7628	150429
Mbuti.SDG	Mongolia_North_N	SSH_WE	SSH_NS	-0.0006	0.003481	-0.159	19593	19614	384291
Mbuti.SDG	Iran_C_SehGabi	SSH_WE	SSH_NS	-0.0006	0.003404	-0.163	18046	18066	373350
Mbuti.SDG	Tonga_2700BP	SSH_WE	SSH_NS	-0.0019	0.011287	-0.167	2335	2343	46374
Mbuti.SDG	Russia_HG_Karelia	SSH_WE	SSH_NS	-0.0008	0.004602	-0.171	18261	18290	373657
Mbuti.SDG	Japan_Jomon.SG	SSH_WE	SSH_NS	-0.0008	0.004711	-0.174	18529	18559	363714
Mbuti.SDG	Chamdo2.7k	SSH_WE	SSH_NS	-0.0017	0.009832	-0.176	2821	2831	58138
Mbuti.SDG	Naxi.DG	SSH_WE	SSH_NS	-0.0005	0.002862	-0.177	23054	23077	444982
Mbuti.SDG	Lhasa1k	SSH_WE	SSH_NS	-0.0009	0.004841	-0.182	15272	15299	304529
Mbuti.SDG	lower_YR_Dinggong_Han_Dynasty	SSH_WE	SSH_NS	-0.0009	0.004997	-0.183	13674	13699	267435
Mbuti.SDG	Miao.DG	SSH_WE	SSH_NS	-0.0006	0.003137	-0.185	23091	23118	444964
Mbuti.SDG	Kazakhstan_Wusun.SG	SSH_WE	SSH_NS	-0.0007	0.003878	-0.187	20533	20563	414763
Mbuti.SDG	Ukraine_Scythian.SG	SSH_WE	SSH_NS	-0.0007	0.003541	-0.189	21262	21291	432438
Mbuti.SDG	Ngari0.1k	SSH_WE	SSH_NS	-0.001	0.005206	-0.193	12052	12076	243370
Mbuti.SDG	China_AmurRiver_BA	SSH_WE	SSH_NS	-0.0075	0.038242	-0.195	192	194	3963
Mbuti.SDG	Russia_Andronovo.SG	SSH_WE	SSH_NS	-0.0007	0.003446	-0.196	22189	22219	451901
Mbuti.SDG	Laos_LN_BA.SG	SSH_WE	SSH_NS	-0.0009	0.004439	-0.199	17626	17657	343330
Mbuti.SDG	KHV.SG	SSH_WE	SSH_NS	-0.0005	0.002505	-0.202	23834	23858	459677
Mbuti.SDG	Russia_Tuva_IA_AldyBel	SSH_WE	SSH_NS	-0.001	0.00489	-0.204	12347	12372	251921
Mbuti.SDG	CHS.SG	SSH_WE	SSH_NS	-0.0005	0.00251	-0.206	23924	23949	459677
Mbuti.SDG	XZGroup	SSH_WE	SSH_NS	-0.0008	0.003691	-0.206	19431	19461	378924
Mbuti.SDG	Mongolia_EBA_Ulgii_1_dup.I6361	SSH_WE	SSH_NS	-0.001	0.004669	-0.206	17357	17391	343767
Mbuti.SDG	Shandong_2k	SSH_WE	SSH_NS	-0.0006	0.003063	-0.21	23310	23340	446959
Mbuti.SDG	Mongolia_Arkhangai_PreBronze	SSH_WE	SSH_NS	-0.0011	0.004959	-0.231	13095	13125	257564
Mbuti.SDG	Shigatse2.1k	SSH_WE	SSH_NS	-0.001	0.004176	-0.234	17200	17234	339852
Mbuti.SDG	Wucun_LDWK	SSH_WE	SSH_NS	-0.0008	0.003538	-0.235	22365	22402	431004
Mbuti.SDG	Mongolia_EIA_Xiongnu_7	SSH_WE	SSH_NS	-0.0013	0.00558	-0.236	11691	11722	232158
Mbuti.SDG	Ercun_MLDWK	SSH_WE	SSH_NS	-0.0032	0.013297	-0.24	1377	1386	27075
Mbuti.SDG	Tajik.DG	SSH_WE	SSH_NS	-0.0008	0.003169	-0.244	21894	21928	444963
Mbuti.SDG	Ngari2.3k_o2	SSH_WE	SSH_NS	-0.0025	0.010312	-0.244	2857	2871	59844
Mbuti.SDG	Russia_KadalinkaRiver_N.SG	SSH_WE	SSH_NS	-0.001	0.004026	-0.249	22012	22056	426719
Mbuti.SDG	lower_YR_Chengziya_2.5kya	SSH_WE	SSH_NS	-0.0013	0.005095	-0.252	13160	13194	258238
Mbuti.SDG	Vietnam_N_published	SSH_WE	SSH_NS	-0.0037	0.014734	-0.252	1237	1246	25109
Mbuti.SDG	Russia_Siberia_Irkutsk_EBA	SSH_WE	SSH_NS	-0.001	0.003906	-0.268	17585	17621	345663
Mbuti.SDG	Russia_Kalmykia_EBA_Yamnaya.SG	SSH_WE	SSH_NS	-0.001	0.003585	-0.284	20449	20491	417749
Mbuti.SDG	Ngari2.3k	SSH_WE	SSH_NS	-0.0025	0.008543	-0.295	3625	3644	74879
Mbuti.SDG	Turkey_N	SSH_WE	SSH_NS	-0.0009	0.002962	-0.297	21708	21746	445198
Mbuti.SDG	Zongri4.5k_o1	SSH_WE	SSH_NS	-0.0017	0.005636	-0.298	10331	10366	206339
Mbuti.SDG	Russia_Shamanka_Eneolithic.SG	SSH_WE	SSH_NS	-0.0009	0.002892	-0.299	23736	23777	459618
Mbuti.SDG	Nyingchi2k	SSH_WE	SSH_NS	-0.0013	0.004174	-0.301	16789	16831	331873
Mbuti.SDG	Xitoucun	SSH_WE	SSH_NS	-0.0018	0.005846	-0.307	7681	7709	156032
Mbuti.SDG	Spanish.DG	SSH_WE	SSH_NS	-0.001	0.00326	-0.31	21741	21785	444912
Mbuti.SDG	Shandong_3k	SSH_WE	SSH_NS	-0.0009	0.002836	-0.318	23875	23918	458111
Mbuti.SDG	Russia_Samara_EBA_Yamnaya_published2	SSH_WE	SSH_NS	-0.0014	0.004256	-0.323	19836	19890	407286
Mbuti.SDG	Vanuatu_2900BP_all	SSH_WE	SSH_NS	-0.0034	0.010458	-0.325	2595	2613	52824
Mbuti.SDG	LJZGroup	SSH_WE	SSH_NS	-0.0013	0.003714	-0.34	15728	15768	310189
Mbuti.SDG	Mongolia_Arkhangai_XiongnuEarlyMedieval_2	SSH_WE	SSH_NS	-0.0016	0.004467	-0.351	13946	13990	286079
Mbuti.SDG	China_YR_MN	SSH_WE	SSH_NS	-0.0012	0.003309	-0.357	23594	23649	454479
Mbuti.SDG	Russia_IA_EarlySarmatian	SSH_WE	SSH_NS	-0.0017	0.004737	-0.357	12619	12662	258691
Mbuti.SDG	Kazakhstan_Botai_Eneolithic	SSH_WE	SSH_NS	-0.0016	0.004249	-0.366	15301	15349	310134
Mbuti.SDG	Chengzi_LS	SSH_WE	SSH_NS	-0.0041	0.011162	-0.367	2212	2230	41985
Mbuti.SDG	SDLG	SSH_WE	SSH_NS	-0.0011	0.002819	-0.405	21798	21847	425935
Mbuti.SDG	Spain_HG	SSH_WE	SSH_NS	-0.0018	0.004476	-0.408	17588	17652	361596
Mbuti.SDG	Even.DG	SSH_WE	SSH_NS	-0.0013	0.003224	-0.416	22888	22950	444963
Mbuti.SDG	Russia_CentralYakutia_LN.SG	SSH_WE	SSH_NS	-0.0017	0.004073	-0.416	22938	23016	445001
Mbuti.SDG	China_AR_Xianbei_IA	SSH_WE	SSH_NS	-0.0031	0.007503	-0.42	5273	5307	103434
Mbuti.SDG	middle_YR_Wadian_Longshan	SSH_WE	SSH_NS	-0.0015	0.003401	-0.441	23232	23302	447201
Mbuti.SDG	Daur.DG	SSH_WE	SSH_NS	-0.0017	0.00376	-0.45	22942	23020	443805
Mbuti.SDG	Mongola.SDG	SSH_WE	SSH_NS	-0.0012	0.0026	-0.453	23786	23842	459652
Mbuti.SDG	TLGroup	SSH_WE	SSH_NS	-0.0015	0.003361	-0.453	22724	22793	438110
Mbuti.SDG	Yi.DG	SSH_WE	SSH_NS	-0.0014	0.003138	-0.455	23049	23115	444956
Mbuti.SDG	Russia_MN_Boisman	SSH_WE	SSH_NS	-0.0017	0.003723	-0.455	17992	18053	352454
Mbuti.SDG	China_AmurRiver_EarlyN	SSH_WE	SSH_NS	-0.0025	0.005407	-0.467	10920	10975	219137
Mbuti.SDG	Shigatse0.7k	SSH_WE	SSH_NS	-0.0025	0.005304	-0.473	12497	12560	251666
Mbuti.SDG	Mongolia_EIA_SlabGrave_1	SSH_WE	SSH_NS	-0.0014	0.00292	-0.474	21736	21797	423309
Mbuti.SDG	China_HMMH_MN	SSH_WE	SSH_NS	-0.0024	0.004911	-0.481	14617	14686	285705
Mbuti.SDG	Taiwan_Hanben_IA	SSH_WE	SSH_NS	-0.0014	0.002831	-0.482	23360	23424	450969
Mbuti.SDG	Kazakhstan_GoldenHordeAsian.SG	SSH_WE	SSH_NS	-0.002	0.004038	-0.486	22466	22554	436116
Mbuti.SDG	Spain_MLN	SSH_WE	SSH_NS	-0.0015	0.002938	-0.503	20945	21007	429718
Mbuti.SDG	Yakut.DG	SSH_WE	SSH_NS	-0.0016	0.003135	-0.503	22858	22930	444939
Mbuti.SDG	Russia_Tagar.SG	SSH_WE	SSH_NS	-0.0015	0.002945	-0.507	22630	22698	457655
Mbuti.SDG	Shenxian	SSH_WE	SSH_NS	-0.0029	0.00558	-0.519	9525	9580	191742
Mbuti.SDG	JPT.SG	SSH_WE	SSH_NS	-0.0013	0.00251	-0.521	23918	23981	459677
Mbuti.SDG	Dai.DG	SSH_WE	SSH_NS	-0.0015	0.002819	-0.524	23828	23898	459673
Mbuti.SDG	Wutai_LS	SSH_WE	SSH_NS	-0.0018	0.003373	-0.536	22956	23039	442311
Mbuti.SDG	Liulin_MDWK	SSH_WE	SSH_NS	-0.0019	0.003504	-0.538	23117	23205	443539
Mbuti.SDG	lower_YR_Dinggong_Longshan	SSH_WE	SSH_NS	-0.0016	0.003029	-0.54	23606	23683	453390
Mbuti.SDG	Shigatse1.9k	SSH_WE	SSH_NS	-0.0029	0.005451	-0.541	13142	13219	264007
Mbuti.SDG	Shigatse1.5k_1	SSH_WE	SSH_NS	-0.0028	0.005183	-0.542	12269	12338	248617
Mbuti.SDG	Mongolia_Xiongnu_o1.SG	SSH_WE	SSH_NS	-0.0018	0.003262	-0.564	23685	23773	459307
Mbuti.SDG	Israel_C	SSH_WE	SSH_NS	-0.002	0.003465	-0.564	18637	18710	387259
Mbuti.SDG	Chamdo2.8k_1	SSH_WE	SSH_NS	-0.0044	0.007794	-0.569	5198	5244	106084
Mbuti.SDG	China_Lahu.DG	SSH_WE	SSH_NS	-0.0019	0.003302	-0.583	22933	23022	444950
Mbuti.SDG	Russia_SaltovoMayaki.SG	SSH_WE	SSH_NS	-0.0075	0.012818	-0.588	1421	1442	31230
Mbuti.SDG	Mongolia_Arkhangai_EarlyMedieval	SSH_WE	SSH_NS	-0.0018	0.002948	-0.607	21831	21909	441269
Mbuti.SDG	Shannan2.2k_2	SSH_WE	SSH_NS	-0.0046	0.007588	-0.607	4800	4844	99814
Mbuti.SDG	PLDW	SSH_WE	SSH_NS	-0.002	0.003302	-0.614	20820	20905	407365
Mbuti.SDG	Kazakhstan_Kipchak1.SG	SSH_WE	SSH_NS	-0.0029	0.004733	-0.621	15449	15540	312798
Mbuti.SDG	Nyingchi2k_o	SSH_WE	SSH_NS	-0.0046	0.007429	-0.625	5457	5508	111660
Mbuti.SDG	Mongolia_Khuvsgul_XiongnuLatEMedieval_2	SSH_WE	SSH_NS	-0.002	0.003189	-0.643	20705	20790	407447
Mbuti.SDG	Zongri4.5k	SSH_WE	SSH_NS	-0.0024	0.003679	-0.645	18632	18721	365534
Mbuti.SDG	Kazakhstan_Central_Steppe_EMBA.SG	SSH_WE	SSH_NS	-0.0022	0.003345	-0.651	23150	23251	459507
Mbuti.SDG	Russia_Buryatia_Xiongnu	SSH_WE	SSH_NS	-0.0021	0.003249	-0.652	20521	20608	401132
Mbuti.SDG	Hungary_IA_Scythian.SG	SSH_WE	SSH_NS	-0.0024	0.003723	-0.658	19553	19649	402131
Mbuti.SDG	China_AmurRiver_Mesolithic	SSH_WE	SSH_NS	-0.0033	0.004997	-0.658	9647	9711	193154
Mbuti.SDG	Mongolia_EIA_8	SSH_WE	SSH_NS	-0.0036	0.005485	-0.66	11796	11882	233928
Mbuti.SDG	Mongolia_Xiongnu_o2.SG	SSH_WE	SSH_NS	-0.0027	0.003954	-0.671	21015	21127	422551
Mbuti.SDG	Shannan2.2k_1	SSH_WE	SSH_NS	-0.005	0.007323	-0.684	4701	4748	97257
Mbuti.SDG	Xixiahou_LDWK	SSH_WE	SSH_NS	-0.0034	0.004854	-0.7	11863	11944	230192
Mbuti.SDG	Shigatse2.6k	SSH_WE	SSH_NS	-0.0036	0.005156	-0.704	11436	11519	230872
Mbuti.SDG	Russia_Potapovka	SSH_WE	SSH_NS	-0.0083	0.011488	-0.725	2046	2080	43500
Mbuti.SDG	Russia_LenaRiver_EN.SG	SSH_WE	SSH_NS	-0.0034	0.004618	-0.741	19611	19746	380561
Mbuti.SDG	Kyrgyzstan_TianShan_Hun.SG	SSH_WE	SSH_NS	-0.002	0.002662	-0.745	22926	23018	459608
Mbuti.SDG	Russia_NorthOssetian.DG	SSH_WE	SSH_NS	-0.0024	0.003121	-0.763	21832	21937	444972
Mbuti.SDG	Longlin	SSH_WE	SSH_NS	-0.0091	0.011879	-0.763	2090	2128	44253
Mbuti.SDG	Yiyang	SSH_WE	SSH_NS	-0.0069	0.008994	-0.764	3422	3469	70034
Mbuti.SDG	Russia_UstIda_LN.SG	SSH_WE	SSH_NS	-0.0027	0.003495	-0.766	21601	21717	426258
Mbuti.SDG	Kazakhstan_IA_Berel_Pazyryk	SSH_WE	SSH_NS	-0.0029	0.003771	-0.768	19523	19637	389971
Mbuti.SDG	China_AR_IA	SSH_WE	SSH_NS	-0.0131	0.017029	-0.772	904	928	19036
Mbuti.SDG	Mongolia_Khentii_Xiongnu	SSH_WE	SSH_NS	-0.0037	0.004743	-0.785	15557	15673	306074
Mbuti.SDG	Mongola.DG	SSH_WE	SSH_NS	-0.0024	0.003067	-0.79	22878	22989	444951
Mbuti.SDG	Russia_Krasnoyarsk_BA.SG	SSH_WE	SSH_NS	-0.0034	0.004245	-0.791	23629	23788	459428
Mbuti.SDG	Mongolia_Arkhangai_MLBAtoEIAorMedieval_o	SSH_WE	SSH_NS	-0.0078	0.009639	-0.809	3259	3310	65104
Mbuti.SDG	Turkish.DG	SSH_WE	SSH_NS	-0.0027	0.003171	-0.847	21745	21862	444962
Mbuti.SDG	Mongolia_Bulgan_EarlyMedievalLatEMedieval	SSH_WE	SSH_NS	-0.0027	0.003152	-0.864	21708	21826	424847
Mbuti.SDG	Russia_Siberia_Tenisei_EBA	SSH_WE	SSH_NS	-0.0043	0.004976	-0.872	12847	12959	259095
Mbuti.SDG	YXGroup	SSH_WE	SSH_NS	-0.0031	0.003478	-0.88	22826	22967	441094
Mbuti.SDG	Spain_C	SSH_WE	SSH_NS	-0.0025	0.00282	-0.904	21284	21393	435605
Mbuti.SDG	Mongolia_Tuv_EIA	SSH_WE	SSH_NS	-0.0054	0.005933	-0.905	9182	9281	183676
Mbuti.SDG	China_Upper_YR_LN	SSH_WE	SSH_NS	-0.0029	0.003137	-0.919	23588	23725	453856
Mbuti.SDG	Korean.DG	SSH_WE	SSH_NS	-0.0029	0.003105	-0.938	23020	23154	444955
Mbuti.SDG	Guge	SSH_WE	SSH_NS	-0.0061	0.006428	-0.943	7876	7972	163736
Mbuti.SDG	Russia_ArgunRiver_M.SG	SSH_WE	SSH_NS	-0.0039	0.004134	-0.952	23282	23466	452368
Mbuti.SDG	Mongolia_Umungobi_LatEMedieval	SSH_WE	SSH_NS	-0.0032	0.00337	-0.953	20183	20313	397006
Mbuti.SDG	Mongolia_Khovd_MLBAEarlyMedieval	SSH_WE	SSH_NS	-0.0036	0.003811	-0.953	18615	18751	376453
Mbuti.SDG	Nagqu1.1k	SSH_WE	SSH_NS	-0.0074	0.007599	-0.969	5724	5809	117430
Mbuti.SDG	Russia_Srubnaya	SSH_WE	SSH_NS	-0.003	0.003045	-0.973	21445	21573	437361
Mbuti.SDG	Nepal_Mebrak_2125BP.SG	SSH_WE	SSH_NS	-0.0044	0.004562	-0.975	14654	14785	285025
Mbuti.SDG	Mongolia_Uvurkhangai_EIALatEMedieval	SSH_WE	SSH_NS	-0.0038	0.00383	-0.989	17239	17371	340878
Mbuti.SDG	Mongolia_Dornod_Xiongnu	SSH_WE	SSH_NS	-0.0045	0.004553	-0.989	16818	16970	330376
Mbuti.SDG	Turkmenistan_C_Namazga.SG	SSH_WE	SSH_NS	-0.0046	0.004639	-0.989	13019	13139	274258
Mbuti.SDG	Uyghur.DG	SSH_WE	SSH_NS	-0.003	0.003035	-0.992	22348	22483	444951
Mbuti.SDG	Chukchi.DG	SSH_WE	SSH_NS	-0.0036	0.003597	-0.997	22273	22434	444506
Mbuti.SDG	Mongolia_Dornod_LatEMedieval	SSH_WE	SSH_NS	-0.0033	0.003257	-1.025	21729	21875	425060
Mbuti.SDG	Sanlihe_LDWK	SSH_WE	SSH_NS	-0.0043	0.004163	-1.043	17787	17942	344074
Mbuti.SDG	Japanese.DG	SSH_WE	SSH_NS	-0.0032	0.003033	-1.045	22996	23142	444975
Mbuti.SDG	BaBanQinCen	SSH_WE	SSH_NS	-0.0052	0.004652	-1.124	11199	11317	223588
Mbuti.SDG	Mongolia_Arkhangai_Xiongnu_o	SSH_WE	SSH_NS	-0.0054	0.00469	-1.159	17380	17569	341380
Mbuti.SDG	Russia_EarlyMedieval_Heshui_Mohe_1	SSH_WE	SSH_NS	-0.011	0.009239	-1.192	3532	3611	71668
Mbuti.SDG	Russia_EBA_o1.SG	SSH_WE	SSH_NS	-0.0094	0.00785	-1.194	4297	4379	88733
Mbuti.SDG	Mongolia_Selenge_Xiongnu	SSH_WE	SSH_NS	-0.0057	0.004753	-1.199	15949	16131	312671
Mbuti.SDG	Mongolia_Khentii_EIA_SlabGrave	SSH_WE	SSH_NS	-0.0141	0.011592	-1.217	1886	1940	38049
Mbuti.SDG	Mongolia_East_N	SSH_WE	SSH_NS	-0.0049	0.003952	-1.228	17405	17574	342153
Mbuti.SDG	Fujian_EN	SSH_WE	SSH_NS	-0.0051	0.004	-1.269	16368	16535	326587
Mbuti.SDG	Fujian_EN	SSH_WE	SSH_NS	-0.0051	0.004	-1.269	16368	16535	326587
Mbuti.SDG	Turkey_EBA_II.SG	SSH_WE	SSH_NS	-0.0047	0.003711	-1.272	19498	19683	406461
Mbuti.SDG	Russia_BA_Okunevo.SG	SSH_WE	SSH_NS	-0.0038	0.002879	-1.318	23053	23229	459534
Mbuti.SDG	Russia_DevilsCave_N.SG	SSH_WE	SSH_NS	-0.0047	0.003559	-1.323	23721	23946	459507
Mbuti.SDG	Kazakhstan_Karakhanid.SG	SSH_WE	SSH_NS	-0.0071	0.005272	-1.351	12761	12944	255544
Mbuti.SDG	Russia_IA_2.SG	SSH_WE	SSH_NS	-0.0067	0.004913	-1.354	14596	14791	295329
Mbuti.SDG	China_WLR_BA_o	SSH_WE	SSH_NS	-0.0069	0.005051	-1.366	14881	15088	292363
Mbuti.SDG	Mongolia_Tuv_LatEMedieval	SSH_WE	SSH_NS	-0.0052	0.003712	-1.397	17640	17824	348577
Mbuti.SDG	Mongolia_Sukhbaatar_MLBA	SSH_WE	SSH_NS	-0.0086	0.006046	-1.415	9498	9662	189113
Mbuti.SDG	Shandong_EN	SSH_WE	SSH_NS	-0.0053	0.00365	-1.446	19219	19423	378038
Mbuti.SDG	Suogang	SSH_WE	SSH_NS	-0.03	0.020553	-1.461	636	675	13630
Mbuti.SDG	Shandong_1k	SSH_WE	SSH_NS	-0.0058	0.003842	-1.503	20511	20749	396386
Mbuti.SDG	Yushu2.8k	SSH_WE	SSH_NS	-0.0087	0.005718	-1.518	8899	9055	179314
Mbuti.SDG	Thailand_IA.SG	SSH_WE	SSH_NS	-0.0073	0.004725	-1.537	12235	12414	244346
Mbuti.SDG	China_Xinjian_IA.SG	SSH_WE	SSH_NS	-0.0063	0.003912	-1.598	16140	16343	322830
Mbuti.SDG	Russia_Buryatia_PreBronze	SSH_WE	SSH_NS	-0.0074	0.004589	-1.619	14211	14423	281409
Mbuti.SDG	Russia_KolymaRiver_LN.SG	SSH_WE	SSH_NS	-0.0058	0.003515	-1.652	23573	23848	459588
Mbuti.SDG	QLSZ	SSH_WE	SSH_NS	-0.0055	0.00314	-1.744	21148	21381	416164
Mbuti.SDG	China_AR_EN	SSH_WE	SSH_NS	-0.0115	0.006568	-1.751	6330	6477	126254
Mbuti.SDG	Mongolia_Bulgan_Xiongnu	SSH_WE	SSH_NS	-0.0068	0.003874	-1.758	17888	18133	353186
Mbuti.SDG	Russia_AfontovaGora2.SG	SSH_WE	SSH_NS	-0.0295	0.015918	-1.85	962	1021	20644
Mbuti.SDG	Russia_KuengaRiver_N_1.SG	SSH_WE	SSH_NS	-0.0247	0.012695	-1.945	1525	1602	30824
Mbuti.SDG	Dusun.DG	SSH_WE	SSH_NS	-0.0064	0.00317	-2.019	22830	23124	444906
Mbuti.SDG	China_AmurRiver_N	SSH_WE	SSH_NS	-0.0092	0.004168	-2.2	13159	13403	261879
Mbuti.SDG	China_WLR_BA	SSH_WE	SSH_NS	-0.0114	0.004957	-2.291	11012	11265	217580
